# Supplementary material for: A Comparison of Network-Based Methods for Drug Repurposing along with an Application to Human Complex Diseases
Source: Int J Mol Sci. 2022 Mar 28;23(7):3703. doi: 10.3390/ijms23073703 (PMC8999012; doi:10.3390/ijms23073703)
Supplement: Supplementary file 1 [file ijms-23-03703-s001.zip]

Archive with 5 entries (5 files):
- supplementary/desktop.ini
- supplementary/SupplementaryTable S1.xlsx
- supplementary/SupplementaryTable S2.xlsx
- supplementary/SupplementaryTable S3.xlsx
- supplementary/SupplementaryTable S4.xlsx
