# Supplementary material for: A Comparison of Network-Based Methods for Drug Repurposing along with an Application to Human Complex Diseases
Source: Int J Mol Sci. 2022 Mar 28;23(7):3703. doi: 10.3390/ijms23073703 (PMC8999012; doi:10.3390/ijms23073703)
Supplement: Supplementary file 1 [file ijms-23-03703-s001.zip › supplementary/SupplementaryTable S2.xlsx]

## Sheet: liver
drug	mean	median	min	mode
abatacept	0	0	1	0
abciximab	0	0	1	0
aceclofenac	0	0	1	0
acemetacin	0	0	1	0
acetaminophen	0	0	1	0
acetylsalicylic acid	0	0	1	0
ademetionine	1	1	0	1
adenosine	0	0	1	0
aflibercept	0	0	1	0
aldesleukin	0	0	1	0
alefacept	0	0	1	0
alemtuzumab	0	0	1	0
alteplase	0	0	1	0
aminocaproic acid	0	0	1	0
aminophylline	0	0	1	0
amrinone	1	0	0	0
amsacrine	0	0	1	0
antipyrine	0	0	1	0
antithymocyte immunoglobulin (rabbit)	0	0	1	0
antrafenine	0	0	1	0
aripiprazole lauroxil	0	0	1	0
ascorbic acid	0	0	0	1
aspartic acid	0	0	1	0
atorvastatin	0	0	1	0
balsalazide	0	0	1	0
basiliximab	0	0	1	0
becaplermin	0	0	1	0
belatacept	0	0	1	0
bendazac	0	0	1	0
benralizumab	0	0	1	0
benzoic acid	0	0	1	0
benzylpenicilloyl polylysine	0	0	1	0
bevacizumab	0	0	1	0
biotin	1	1	0	1
bosutinib	0	0	1	0
bremelanotide	0	0	1	0
brexpiprazole	0	0	1	0
brinzolamide	0	0	1	0
bromfenac	0	0	1	0
bromocriptine	0	0	1	0
bufexamac	0	0	1	0
butamben	0	0	1	0
cabergoline	0	0	1	0
caffeine	0	0	0	1
cannabidiol	0	0	1	0
capsaicin	0	0	1	0
captopril	0	0	1	0
carfilzomib	0	0	1	0
carprofen	0	0	1	0
carvedilol	0	0	1	0
catumaxomab	0	0	1	0
celecoxib	0	0	1	0
cetuximab	0	0	1	0
chloroquine	0	0	1	0
cholecystokinin	0	0	1	0
choline magnesium trisalicylate	0	0	1	0
chondroitin sulfate	0	0	1	0
citrulline	0	0	1	0
cladribine	0	1	0	1
clonidine	0	0	1	0
clove oil	0	0	1	0
clozapine	0	0	1	0
collagenase clostridium histolyticum	0	0	1	0
conestat alfa	0	0	1	0
copper	0	0	1	0
crisaborole	1	1	0	1
cyclothiazide	0	0	1	0
cysteine	0	0	1	0
dalteparin	0	0	1	0
danazol	0	0	1	0
defibrotide	0	0	1	0
denileukin diftitox	0	0	1	0
dexibuprofen	0	0	1	0
dexketoprofen	0	0	1	0
diclofenac	0	0	1	0
diclofenamide	0	0	1	0
diethylcarbamazine	0	0	1	0
diflunisal	0	0	1	0
dipyrithione	0	0	1	0
dorzolamide	0	0	1	0
dronabinol	0	0	1	0
dronedarone	0	0	1	0
drotrecogin alfa	0	0	1	0
efalizumab	0	0	1	0
enprofylline	0	0	1	0
epinephrine	0	0	1	0
erdafitinib	0	0	1	0
ergotamine	0	0	1	0
etanercept	0	0	1	0
etodolac	0	0	1	0
ezetimibe	0	0	1	0
fenoldopam	0	0	1	0
fenoprofen	0	0	1	0
flavin adenine dinucleotide	1	1	0	1
flufenamic acid	0	0	1	0
fluocinolone acetonide	0	0	1	0
flurbiprofen	0	0	1	0
fluvastatin	0	0	1	0
foreskin fibroblast (neonatal)	0	0	1	0
foreskin keratinocyte (neonatal)	0	0	1	0
gallium nitrate	0	0	1	0
gemeprost	0	0	1	0
gemtuzumab ozogamicin	0	0	1	0
gliclazide	0	0	1	0
gliquidone	0	0	1	0
glucosamine	0	0	1	0
glutamic acid	0	0	1	0
glutathione	0	0	1	1
glyburide	0	0	1	0
glycerin	0	0	1	0
glycol salicylate	0	0	1	0
glycyrrhizic acid	0	0	1	0
goserelin	0	0	1	0
guanidine	0	0	1	0
human c1-esterase inhibitor	0	0	1	0
human immunoglobulin g	0	0	1	0
ibritumomab tiuxetan	0	0	1	0
ibuprofen	0	0	1	0
icosapent	0	0	1	0
iloperidone	0	0	1	0
imatinib	0	0	1	0
indigotindisulfonic acid	0	0	1	0
indomethacin	0	0	1	0
ingenol mebutate	1	0	0	0
interferon gamma-1b	0	0	1	0
isocarboxazid	0	0	0	1
isoniazid	0	0	1	0
isopropyl alcohol	0	0	1	0
istradefylline	0	0	1	0
ketoconazole	0	0	1	0
ketoprofen	0	0	1	0
ketorolac	0	0	1	0
l-lysine	1	1	1	0
lauric acid	0	0	1	0
lenalidomide	0	0	1	0
levosimendan	0	0	1	0
levothyroxine	0	0	1	0
lipoic acid	1	1	0	1
lofexidine	0	0	1	0
loperamide	0	0	1	0
lornoxicam	0	0	1	0
lorpiprazole	0	0	1	0
lovastatin	0	0	1	0
loxapine	0	0	1	0
loxoprofen	0	0	1	0
lumiracoxib	0	0	1	0
mecasermin	0	0	1	0
mecasermin rinfabate	0	0	1	0
mefenamic acid	0	0	1	0
meloxicam	0	0	1	0
menthyl salicylate	0	0	1	0
mesalazine	0	0	1	0
methazolamide	0	0	1	0
methyldopa	0	0	1	0
midostaurin	0	0	1	0
mifamurtide	0	0	1	0
miglitol	1	1	0	1
minaprine	0	0	1	0
minocycline	0	0	1	0
minoxidil	0	0	1	0
moclobemide	1	0	0	1
morphine	0	0	1	0
moxisylyte	0	0	1	0
muromonab	0	0	1	0
nabumetone	0	0	1	0
nadh	1	1	1	1
naproxen	0	0	1	0
natalizumab	0	0	1	0
nepafenac	0	0	1	0
nesiritide	0	1	0	0
nialamide	1	1	0	0
nintedanib	0	0	1	0
nitric oxide	1	1	1	1
norelgestromin	0	0	1	0
olanzapine	0	0	1	0
olsalazine	0	0	1	0
omega-3-carboxylic acids	1	0	0	0
ornithine	0	1	0	0
oxaprozin	0	0	1	0
paliperidone	0	0	1	0
palivizumab	0	0	1	0
pargyline	1	1	0	1
pentoxifylline	0	0	1	0
pergolide	0	0	1	0
periciazine	0	0	1	0
pexidartinib	0	0	1	0
phenelzine	0	0	1	0
phenformin	0	0	1	0
phenoxybenzamine	0	0	1	0
phenyl salicylate	0	0	1	0
phenylbutazone	0	0	1	0
phenylpropanolamine	0	0	1	0
pimecrolimus	0	0	1	0
piroxicam	0	0	1	0
pitavastatin	0	0	1	0
ponatinib	0	0	1	0
porfimer sodium	0	0	1	0
pramlintide	0	0	1	0
pravastatin	0	0	1	0
primaquine	0	0	1	0
procarbazine	0	1	0	1
pseudoephedrine	0	0	1	0
pyridostigmine	0	0	1	0
pyridoxal phosphate	0	0	1	0
pyruvic acid	0	0	1	0
quetiapine	0	0	1	0
raloxifene	0	0	1	0
rimonabant	0	0	1	0
risperidone	0	0	1	0
roflumilast	1	1	0	1
ropinirole	0	0	1	0
rosuvastatin	0	0	1	0
salicylic acid	0	0	1	0
salsalate	0	0	1	0
sapropterin	0	0	1	0
sarilumab	0	0	1	0
selegiline	1	1	0	0
sertindole	0	0	1	0
simvastatin	0	0	1	0
sirolimus	0	0	1	0
somatotropin	0	0	1	0
somatrem	0	0	1	0
streptokinase	0	0	1	0
succinic acid	0	1	0	1
sucralfate	0	0	1	0
sulfasalazine	0	0	1	0
sulindac	0	0	1	0
sulpiride	0	0	1	0
sunitinib	0	0	1	0
suprofen	0	0	1	0
technetium tc-99m nofetumomab merpentan	0	0	1	0
telaprevir	0	0	1	0
tenecteplase	0	0	1	0
tenoxicam	0	0	1	0
tetrachlorodecaoxide	0	0	1	0
thiamylal	0	0	1	0
thimerosal	0	0	1	0
thioridazine	0	0	1	0
tiaprofenic acid	0	0	1	0
tiludronic acid	0	0	1	0
tinzaparin	0	0	1	0
tirofiban	0	0	1	0
tolfenamic acid	0	0	1	0
tolmetin	0	0	1	0
tositumomab	0	0	1	0
trastuzumab	0	0	1	0
triflusal	0	0	1	0
trolamine salicylate	0	0	1	0
tromethamine	0	0	1	0
urokinase	0	0	1	0
valdecoxib	0	0	1	0
vigabatrin	0	0	1	0
vinblastine	0	1	0	0
vitamin a	1	1	1	1
vitamin d	0	0	1	0
von willebrand factor human	0	0	1	0
vonicog alfa	0	0	1	0
xanthinol	0	1	0	1
xylometazoline	0	0	1	0
yohimbine	0	0	1	0
zaleplon	0	0	1	0
zanubrutinib	0	0	1	0
zinc	0	0	1	0
zinc acetate	0	0	1	0
zinc chloride	0	0	1	0
ziprasidone	0	0	1	0
TOT	18	21	242	20

## Sheet: breast
drug	mean	median	min	mode
aceclofenac	0	0	1	0
acemetacin	0	0	1	0
acetaminophen	0	0	1	0
acetylcysteine	0	0	1	0
acetylsalicylic acid	0	0	1	0
acitretin	0	0	1	0
adapalene	0	0	1	0
ademetionine	1	1	0	1
adenosine phosphate	0	1	0	1
afatinib	0	0	1	0
aflibercept	0	0	1	0
alefacept	0	0	1	0
alfacalcidol	0	0	1	0
alfuzosin	0	0	1	0
alitretinoin	0	0	1	0
ambrisentan	0	0	1	0
aminoglutethimide	0	0	1	0
aminosalicylic acid	0	0	1	0
ampicillin	0	0	1	0
amrinone	0	0	0	1
antipyrine	0	0	1	0
antrafenine	0	0	1	0
apraclonidine	0	0	1	0
arsenic trioxide	0	0	1	0
arzoxifene	1	0	0	0
ascorbic acid	1	1	0	1
astemizole	0	0	1	0
auranofin	0	0	1	0
avatrombopag	0	0	1	0
axitinib	0	0	1	0
balsalazide	0	0	1	0
bazedoxifene	1	0	0	0
bendazac	0	0	1	0
benzatropine	0	0	1	0
benzphetamine	0	0	1	0
bexarotene	0	0	1	0
binimetinib	0	0	1	0
biotin	1	1	0	1
bosentan	0	0	1	0
brigatinib	0	0	1	0
bromfenac	0	0	1	0
bufexamac	0	0	1	0
buserelin	0	0	1	0
butobarbital	0	0	1	0
caffeine	0	1	0	1
calcitriol	0	0	1	0
cannabidiol	0	0	1	0
captopril	0	0	1	0
carprofen	0	0	1	0
celecoxib	0	0	1	0
choline	0	0	1	0
choline magnesium trisalicylate	0	0	1	0
choline salicylate	0	0	1	0
choriogonadotropin alfa	0	0	1	0
citrulline	0	0	1	0
cladribine	1	1	0	1
conjugated estrogens	1	0	0	0
copanlisib	0	0	1	0
copper	0	0	1	0
crisaborole	1	1	0	1
curcumin	0	0	1	0
cyanocobalamin	0	0	1	0
dactinomycin	0	0	1	0
dapiprazole	0	0	1	0
darolutamide	0	0	1	0
daunorubicin	0	0	1	0
demecarium	0	0	1	0
desogestrel	0	0	1	0
dexibuprofen	0	0	1	0
dexketoprofen	0	0	1	0
dexrazoxane	0	0	1	0
diacerein	0	0	1	0
diclofenac	0	0	1	0
dicoumarol	0	0	1	0
dienogest	0	0	1	0
diethylcarbamazine	0	0	1	0
diethylstilbestrol	0	0	1	0
diflunisal	0	0	1	0
diphenylpyraline	0	0	1	0
dipivefrin	0	0	1	0
dipyrithione	0	0	1	0
doconexent	0	0	1	0
donepezil	0	0	1	0
doxazosin	0	0	1	0
doxorubicin	0	0	1	0
dronabinol	0	0	1	0
droperidol	0	0	1	0
edrophonium	0	0	1	0
encorafenib	0	0	1	0
enzacamene	0	0	1	0
epinastine	0	0	1	0
epinephrine	0	0	1	0
epirubicin	0	0	1	0
epoprostenol	0	0	1	0
erdafitinib	0	0	1	0
escitalopram	0	0	1	0
estrone	0	0	1	0
estrone sulfate	1	0	0	0
etacrynic acid	0	0	1	0
etanercept	0	0	1	0
ethynodiol diacetate	0	0	1	0
etodolac	0	0	1	0
etonogestrel	0	0	1	0
etoposide	0	0	1	0
fenoprofen	0	0	1	0
flavin adenine dinucleotide	1	1	1	1
flavone	1	1	1	1
flufenamic acid	0	0	1	0
flupentixol	0	0	1	0
flurbiprofen	0	0	1	0
flutamide	0	0	1	0
fluticasone	0	0	1	0
fluticasone propionate	0	0	1	0
foreskin fibroblast (neonatal)	0	0	1	0
foreskin keratinocyte (neonatal)	0	0	1	0
fostamatinib	0	0	1	0
gemfibrozil	0	0	1	0
gemtuzumab ozogamicin	0	0	1	0
gentamicin	0	0	1	0
ginseng	0	0	1	0
glucosamine	0	0	1	0
glutathione	1	1	0	0
glycol salicylate	0	0	1	0
glycyrrhizic acid	0	0	1	0
heparin	0	0	1	0
homosalate	0	0	1	0
ibalizumab	0	0	1	0
ibuprofen	0	0	1	0
indigotindisulfonic acid	0	0	1	0
indomethacin	0	0	1	0
ingenol mebutate	1	0	0	0
insulin aspart	0	0	1	0
insulin degludec	0	0	1	0
insulin detemir	0	0	1	0
insulin glargine	0	0	1	0
insulin glulisine	0	0	1	0
insulin lispro	0	0	1	0
irinotecan	0	0	1	0
isocarboxazid	0	1	0	1
isoflurophate	0	0	1	0
isopropyl alcohol	0	0	1	0
isotretinoin	0	0	1	0
ketoconazole	0	0	1	0
ketoprofen	0	0	1	0
ketorolac	0	0	1	0
l-lysine	0	1	0	1
lasofoxifene	0	0	1	0
lenalidomide	0	0	1	0
lenvatinib	0	0	1	0
lesinurad	0	0	1	0
levamlodipine	0	0	1	0
levocarnitine	0	0	1	0
lornoxicam	0	0	1	0
loxoprofen	0	0	1	0
lumiracoxib	0	0	1	0
macitentan	0	0	1	0
medroxyprogesterone acetate	0	0	1	0
mefenamic acid	0	0	1	0
meloxicam	0	0	1	0
menotropins	0	0	1	0
menthyl salicylate	0	0	1	0
mesalazine	0	0	1	0
methotrexate	0	0	1	0
methoxamine	0	0	1	0
methylene blue	0	0	1	0
methylphenobarbital	0	0	1	0
methyltestosterone	1	0	0	0
mexiletine	0	0	1	0
midodrine	0	0	1	0
miglitol	1	1	0	1
minaprine	0	0	1	0
minocycline	0	0	1	0
minoxidil	0	0	1	0
moclobemide	0	1	0	0
modafinil	0	0	1	0
nabilone	0	0	1	0
nabumetone	0	0	1	0
nadh	1	1	1	1
naphazoline	0	0	1	0
naproxen	0	0	1	0
nepafenac	0	0	1	0
nesiritide	1	1	0	0
nialamide	0	1	1	1
nilotinib	0	0	1	0
nintedanib	0	0	1	0
nitric oxide	1	1	1	1
norethisterone	1	0	0	0
norgestimate	0	0	1	0
norgestrel	0	0	1	0
octocrylene	1	0	0	0
omeprazole	0	0	1	0
ornithine	1	1	0	1
oxaprozin	0	0	1	0
oxybenzone	1	0	1	0
papaverine	0	1	0	0
pargyline	1	1	1	0
pazopanib	0	0	1	0
pemetrexed	0	0	1	0
pentazocine	0	1	0	0
pentosan polysulfate	0	0	1	0
pexidartinib	0	0	1	0
phentolamine	0	0	1	0
phenyl salicylate	0	0	1	0
phenylbutazone	0	0	1	0
phenylephrine	0	0	1	0
piroxicam	0	0	1	0
podofilox	0	0	1	0
pomalidomide	0	0	1	0
ponatinib	0	0	1	0
pralatrexate	0	0	1	0
pralidoxime	0	0	1	0
prazosin	0	0	1	0
primaquine	0	0	1	0
procarbazine	0	0	0	1
pyridostigmine	0	0	1	0
pyrimethamine	0	0	1	0
regorafenib	0	0	1	0
resveratrol	0	0	1	0
rivastigmine	0	0	1	0
rofecoxib	0	0	1	0
roflumilast	1	1	0	0
romidepsin	0	0	1	0
salicylic acid	0	0	1	0
salsalate	0	0	1	0
selegiline	1	0	1	1
silodosin	0	0	1	0
sitaxentan	0	0	1	0
sorafenib	0	0	1	0
streptozocin	0	0	1	0
succinic acid	1	1	0	1
sulfasalazine	0	0	1	0
sulfinpyrazone	0	0	1	0
sunitinib	0	0	1	0
suprofen	0	0	1	0
tacrine	0	0	1	0
tamsulosin	0	0	1	0
tazarotene	0	0	1	0
tegafur-uracil	0	0	1	0
telaprevir	0	0	1	0
tenoxicam	0	0	1	0
terazosin	0	0	1	0
thalidomide	0	0	1	0
thiopental	0	0	1	0
tiaprofenic acid	0	0	1	0
tinzaparin	0	0	1	0
tixocortol	1	0	0	0
tolfenamic acid	0	0	1	0
tolmetin	0	0	1	0
topotecan	0	0	1	0
tranylcypromine	1	1	1	0
trastuzumab	0	0	1	0
triamterene	0	0	1	0
trifarotene	0	0	1	0
triflusal	0	0	1	0
trimethoprim	0	0	1	0
trolamine salicylate	0	0	1	0
ulipristal	1	0	0	0
vinblastine	1	1	0	1
vitamin a	1	1	0	1
vitamin d	0	0	1	0
vitamin e	1	0	0	0
zinc	0	0	1	0
zinc acetate	0	0	1	0
zinc chloride	0	0	1	0
TOT	32	27	231	22

## Sheet: schizophrenia
drug	mean	median	min	mode
abciximab	0	0	1	0
acamprosate	0	0	1	0
aceclofenac	0	0	1	0
acemetacin	0	0	1	0
acetaminophen	0	0	1	0
acetophenazine	0	0	1	0
acetylcholine	0	0	1	0
acetylcysteine	0	0	1	0
acetylsalicylic acid	0	0	1	0
acitretin	0	0	1	0
aclidinium	0	0	1	0
adapalene	0	0	1	0
ademetionine	0	1	0	1
adenosine	0	0	1	0
adenosine phosphate	0	0	1	0
aflibercept	0	0	1	0
agomelatine	0	0	1	0
aldesleukin	0	0	1	0
alefacept	0	0	1	0
alemtuzumab	0	0	1	0
alfacalcidol	0	0	1	0
alfuzosin	0	0	1	0
alitretinoin	0	0	1	0
almotriptan	0	0	1	0
alpha-linolenic acid	0	0	1	0
alprazolam	0	0	1	0
alvimopan	0	0	1	0
amantadine	0	0	1	0
aminocaproic acid	0	0	1	0
aminosalicylic acid	0	0	1	0
amisulpride	0	0	1	0
amitriptyline	0	0	1	0
amlexanox	0	0	1	0
amobarbital	0	0	1	0
amoxapine	0	0	1	0
amphetamine	0	0	1	0
amrinone	0	0	1	1
amsacrine	0	0	1	0
amylocaine	0	0	1	0
anisotropine methylbromide	0	0	1	0
antipyrine	0	0	1	0
antithrombin alfa	0	0	1	0
antrafenine	0	0	1	0
apalutamide	0	0	1	0
apomorphine	0	0	1	0
apraclonidine	0	0	1	0
arbutamine	0	0	1	0
aripiprazole	0	0	1	0
aripiprazole lauroxil	0	0	1	0
arsenic trioxide	0	0	1	0
ascorbic acid	0	1	0	1
asenapine	0	0	1	0
astemizole	0	0	1	0
atomoxetine	0	0	1	0
atosiban	0	0	1	0
atropine	0	0	1	0
azelaic acid	0	0	1	0
azelastine	0	0	1	0
bacitracin	0	0	1	0
baclofen	0	0	1	0
balsalazide	0	0	1	0
basiliximab	0	0	1	0
bendazac	0	0	1	0
benzatropine	0	0	1	0
benzphetamine	0	0	1	0
betahistine	0	0	1	0
bethanechol	0	0	1	0
bethanidine	0	0	1	0
bevacizumab	0	0	1	0
bimatoprost	0	0	1	0
binimetinib	0	0	1	0
bioallethrin	0	0	1	0
biotin	0	1	0	1
biperiden	0	0	1	0
botulinum toxin type b	0	0	1	0
brexanolone	0	0	1	0
brexpiprazole	0	0	1	0
brigatinib	0	0	1	0
brimonidine	0	0	1	0
brivaracetam	0	0	1	0
bromazepam	0	0	1	0
bromfenac	0	0	1	0
bromocriptine	0	0	1	0
brompheniramine	0	0	1	0
buclizine	0	0	1	0
bufexamac	0	0	1	0
bumetanide	0	0	1	0
bupivacaine	0	0	1	0
buprenorphine	0	0	1	0
bupropion	0	0	1	0
buspirone	0	0	1	0
butabarbital	0	0	1	0
butalbital	0	0	1	0
butamben	0	0	1	0
butobarbital	0	0	1	0
butorphanol	0	0	1	0
butriptyline	0	0	1	0
butylscopolamine	0	0	1	0
cabergoline	0	0	1	0
cabozantinib	0	0	1	0
caffeine	0	1	1	1
calcitriol	0	0	1	0
cannabidiol	0	0	1	0
captopril	0	0	1	0
carbamazepine	0	0	1	0
carbamoylcholine	0	0	1	0
cariprazine	0	0	1	0
carisoprodol	0	0	1	0
carprofen	0	0	1	0
carvedilol	0	0	1	0
cefazolin	0	0	1	0
celiprolol	0	0	1	0
cetuximab	0	0	1	0
cevimeline	0	0	1	0
chlordiazepoxide	0	0	1	0
chloroprocaine	0	0	1	0
chloroquine	0	0	1	0
chlorpheniramine	0	0	1	0
chlorpromazine	0	0	1	0
chlorprothixene	0	0	1	0
cholecystokinin	0	0	1	0
choline	0	0	1	0
choline magnesium trisalicylate	0	0	1	0
choline salicylate	0	0	1	0
chondroitin sulfate	0	0	1	0
cinchocaine	0	0	1	0
cinnarizine	0	0	1	0
ciprofloxacin	0	0	1	0
cisapride	0	0	1	0
citalopram	0	0	1	0
citrulline	0	0	1	0
cladribine	0	1	0	1
clarithromycin	0	0	1	0
clenbuterol	0	0	1	0
clevidipine	0	0	1	0
clobazam	0	0	1	0
clomipramine	0	0	1	0
clonazepam	0	0	1	0
clonidine	0	0	1	0
clorazepic acid	0	0	1	0
clotiazepam	0	0	1	0
clozapine	0	0	1	0
coagulation factor ix (recombinant)	0	0	1	0
coagulation factor ix human	0	0	1	0
cocaine	0	0	1	0
coccidioides immitis spherule	0	0	1	0
codeine	0	0	1	0
conestat alfa	0	0	1	0
conivaptan	0	0	1	0
copanlisib	0	0	1	0
copper	0	0	1	0
crisaborole	0	1	1	0
crizotinib	0	0	1	0
cryptenamine	0	0	1	0
curcumin	0	0	1	0
cyanocobalamin	0	0	1	0
cyclizine	0	0	1	0
cyclobenzaprine	0	0	1	0
cyproheptadine	0	0	1	0
cysteamine	0	0	1	0
cysteine	0	0	1	0
danazol	0	0	1	0
dapiprazole	0	0	1	0
darifenacin	0	0	1	0
decamethonium	0	0	1	0
defibrotide	0	0	1	0
demecarium	0	0	1	0
denileukin diftitox	0	0	1	0
desflurane	0	0	1	0
desipramine	0	0	1	0
desmopressin	0	0	1	0
desvenlafaxine	0	0	1	0
dexfenfluramine	0	0	1	0
dexibuprofen	0	0	1	0
dexketoprofen	0	0	1	0
dexmethylphenidate	0	0	1	0
dextroamphetamine	0	0	1	0
dextromethorphan	0	0	1	0
dextropropoxyphene	0	0	1	0
dezocine	0	0	1	0
diacerein	0	0	1	0
diamorphine	0	0	1	0
diazepam	0	0	1	0
dichlorobenzyl alcohol	0	0	1	0
diclofenac	0	0	1	0
dicoumarol	0	0	1	0
dicyclomine	0	0	1	0
diethylcarbamazine	0	0	1	0
diethylpropion	0	0	1	0
diflunisal	0	0	1	0
dihydro-alpha-ergocryptine	0	0	1	0
dihydroergocornine	0	0	1	0
dihydroergocristine	0	0	1	0
dihydroergotamine	0	0	1	0
dimetindene	0	0	1	0
diphenhydramine	0	0	1	0
diphenidol	0	0	1	0
diphenoxylate	0	0	1	0
diphenylpyraline	0	0	1	0
dipivefrin	0	0	1	0
dipyridamole	0	0	1	0
dipyrithione	0	0	1	0
disopyramide	0	0	1	0
dl-methylephedrine	0	0	1	0
dobutamine	0	0	1	0
docetaxel	0	0	1	0
doconexent	0	0	1	0
dofetilide	0	0	1	0
domperidone	0	0	1	0
donepezil	0	0	1	0
dopamine	0	0	1	0
dosulepin	0	0	1	0
doxacurium	0	0	1	0
doxazosin	0	0	1	0
doxepin	0	0	1	0
doxylamine	0	0	1	0
dronabinol	0	0	1	0
dronedarone	0	0	1	0
droperidol	0	0	1	0
drotaverine	0	0	1	0
drotrecogin alfa	0	0	1	0
droxidopa	0	0	1	0
duloxetine	0	0	1	0
dyphylline	0	0	1	0
efalizumab	0	0	1	0
eletriptan	0	0	1	0
eluxadoline	0	0	1	0
encorafenib	0	0	1	0
enflurane	0	0	1	0
enprofylline	0	0	1	0
entrectinib	0	0	1	0
ephedrine	0	0	1	0
epicriptine	0	0	1	0
epinastine	0	0	1	0
epinephrine	0	0	1	0
erdafitinib	0	0	1	0
ergocalciferol	0	0	1	0
ergoloid mesylate	0	0	1	0
ergotamine	0	0	1	0
eribulin	0	0	1	0
erythromycin	0	0	1	0
escitalopram	0	0	1	0
esketamine	0	0	1	0
estazolam	0	0	1	0
estradiol	0	0	1	0
estradiol acetate	0	0	1	0
estradiol benzoate	0	0	1	0
estradiol cypionate	0	0	1	0
estradiol dienanthate	0	0	1	0
estradiol valerate	0	0	1	0
estramustine	0	0	1	0
eszopiclone	0	0	1	0
etacrynic acid	0	0	1	0
etanercept	0	0	1	0
ethanol	0	0	1	0
ethchlorvynol	0	0	1	0
etodolac	0	0	1	0
etomidate	0	0	1	0
ezogabine	0	0	1	0
felbamate	0	0	1	0
fenfluramine	0	0	1	0
fenofibrate	0	0	1	0
fenofibric acid	0	0	1	0
fenoldopam	0	0	1	0
fenoprofen	0	0	1	0
fenoterol	0	0	1	0
fentanyl	0	0	1	0
fesoterodine	0	0	1	0
fish oil	0	0	1	0
flavin adenine dinucleotide	0	1	1	1
flavin mononucleotide	0	0	1	0
flavone	0	1	0	1
flavoxate	0	0	1	0
flecainide	0	0	1	0
flibanserin	0	0	1	0
fluciclovine (18f)	0	0	1	0
flufenamic acid	0	0	1	0
flumazenil	0	0	1	0
flunitrazepam	0	0	1	0
fluoxetine	0	0	1	0
fluoxymesterone	0	0	1	0
flupentixol	0	0	1	0
fluphenazine	0	0	1	0
flurazepam	0	0	1	0
flurbiprofen	0	0	1	0
fluspirilene	0	0	1	0
fluticasone	0	0	1	0
fluticasone propionate	0	0	1	0
fluvoxamine	0	0	1	0
foreskin fibroblast (neonatal)	0	0	1	0
foreskin keratinocyte (neonatal)	0	0	1	0
formoterol	0	0	1	0
fospropofol	0	0	1	0
frovatriptan	0	0	1	0
gabapentin	0	0	1	0
galantamine	0	0	1	0
gallamine triethiodide	0	0	1	0
gamma-aminobutyric acid	0	0	1	0
gemeprost	0	0	1	0
gemtuzumab ozogamicin	0	0	1	0
gentamicin	0	0	1	0
gestrinone	0	0	1	0
gilteritinib	0	0	1	0
ginkgo biloba	0	0	1	0
ginseng	0	0	1	0
glucosamine	0	0	1	0
glutamic acid	0	0	1	0
glutathione	0	1	1	1
glutathione disulfide	0	0	1	0
glutethimide	0	0	1	0
glycerin	0	0	1	0
glycine	0	0	1	0
glycol salicylate	0	0	1	0
glycopyrronium	0	0	1	0
glycyrrhizic acid	0	0	1	0
guaifenesin	0	0	1	0
guanabenz	0	0	1	0
guanfacine	0	0	1	0
halazepam	0	0	1	0
haloperidol	0	0	1	0
halothane	0	0	1	0
heparin	0	0	1	0
hexocyclium	0	0	1	0
hexylresorcinol	0	0	1	0
histamine	0	0	1	0
homatropine	0	0	1	0
homatropine methylbromide	0	0	1	0
human immunoglobulin g	0	0	1	0
hyaluronic acid	0	0	1	0
hydrocodone	0	0	1	0
hydrocortisone acetate	0	0	1	0
hydrocortisone butyrate	0	0	1	0
hydrocortisone phosphate	0	0	1	0
hydrocortisone probutate	0	0	1	0
hydrocortisone valerate	0	0	1	0
hydromorphone	0	0	1	0
hyoscyamine	0	0	1	0
ibalizumab	0	0	1	0
ibritumomab tiuxetan	0	0	1	0
ibuprofen	0	0	1	0
icosapent	0	0	1	0
ifenprodil	0	0	1	0
iloperidone	0	0	1	0
iloprost	0	0	1	0
imatinib	0	0	1	0
imipramine	0	0	1	0
indigotindisulfonic acid	0	0	1	0
indomethacin	0	0	1	0
insulin pork	0	0	1	0
ipratropium	0	0	1	0
irinotecan	0	0	1	0
isavuconazole	0	0	1	0
isocarboxazid	0	1	1	1
isoflurane	0	0	1	0
isoflurophate	0	0	1	0
isometheptene	0	0	1	0
isoniazid	0	0	1	0
isoprenaline	0	0	1	0
isopropamide	0	0	1	0
isopropyl alcohol	0	0	1	0
isosorbide	0	0	1	0
isotretinoin	0	0	1	0
isradipine	0	0	1	0
istradefylline	0	0	1	0
ivermectin	0	0	1	0
ketamine	0	0	1	0
ketazolam	0	0	1	0
ketoconazole	0	0	1	0
ketoprofen	0	0	1	0
ketorolac	0	0	1	0
ketotifen	0	0	1	0
l-glutamine	0	0	1	0
l-lysine	0	1	0	0
labetalol	0	0	1	0
lacidipine	0	0	1	0
lacosamide	0	0	1	0
lamotrigine	0	0	1	0
larotrectinib	0	0	1	0
lasofoxifene	0	0	1	0
lemborexant	0	0	1	0
lenvatinib	0	0	1	0
lesinurad	0	0	1	0
levacetylmethadol	0	0	1	0
levamisole	0	0	1	0
levamlodipine	0	0	1	0
levetiracetam	0	0	1	0
levocabastine	0	0	1	0
levodopa	0	0	1	0
levomenthol	0	0	1	0
levomilnacipran	0	0	1	0
levonordefrin	0	0	1	0
levorphanol	0	0	1	0
lidocaine	0	0	1	0
lindane	0	0	1	0
lipoic acid	0	0	0	1
lisuride	0	0	1	0
lithium carbonate	0	0	1	0
lithium citrate	0	0	1	0
lofexidine	0	0	1	0
loperamide	0	0	1	0
loratadine	0	0	1	0
lorazepam	0	0	1	0
lormetazepam	0	0	1	0
lornoxicam	0	0	1	0
lorpiprazole	0	0	1	0
loxapine	0	0	1	0
loxoprofen	0	0	1	0
lumateperone	0	0	1	0
lumiracoxib	0	0	1	0
lurasidone	0	0	1	0
lutetium lu 177 dotatate	0	0	1	0
lypressin	0	0	1	0
magnesium acetate tetrahydrate	0	0	1	0
magnesium carbonate	0	0	1	0
manidipine	0	0	1	0
maprotiline	0	0	1	0
mazindol	0	0	1	0
mecamylamine	0	0	1	0
meclizine	0	0	1	0
meclofenamic acid	0	0	1	0
medroxyprogesterone acetate	0	0	1	0
mefenamic acid	0	0	1	0
mefloquine	0	0	1	0
meloxicam	0	0	1	0
memantine	0	0	1	0
menadione	0	0	1	0
menthyl salicylate	0	0	1	0
mepenzolate	0	0	1	0
meperidine	0	0	1	0
mephentermine	0	0	1	0
meprobamate	0	0	1	0
mesalazine	0	0	1	0
mesoridazine	0	0	1	0
metamfetamine	0	0	1	0
methadone	0	0	1	0
methantheline	0	0	1	0
methotrimeprazine	0	0	1	0
methoxamine	0	0	1	0
methoxyflurane	0	0	1	0
methscopolamine bromide	0	0	1	0
methyldopa	0	0	1	0
methylnaltrexone	0	0	1	0
methylphenidate	0	0	1	0
methylphenobarbital	0	0	1	0
methyprylon	0	0	1	0
methysergide	0	0	1	0
metixene	0	0	1	0
metoclopramide	0	0	1	0
metocurine	0	0	1	0
mianserin	0	0	1	0
miconazole	0	0	1	0
midazolam	0	0	1	0
midodrine	0	0	1	0
midostaurin	0	0	1	0
mifamurtide	0	0	1	0
miglitol	0	1	0	1
milnacipran	0	0	1	0
minaprine	0	0	1	0
minocycline	0	0	1	0
mirtazapine	0	0	1	0
misoprostol	0	0	1	0
mivacurium	0	0	1	0
moclobemide	0	1	1	0
modafinil	0	0	1	0
moexipril	0	0	1	0
molindone	0	0	1	0
morphine	0	0	1	0
moxisylyte	0	0	1	0
moxonidine	0	0	1	0
muromonab	0	0	1	0
nabilone	0	0	1	0
nabumetone	0	0	1	0
nadh	0	1	1	1
nalbuphine	0	0	1	0
naldemedine	0	0	1	0
nalmefene	0	0	1	0
naloxone	0	0	1	0
naltrexone	0	0	1	0
naphazoline	0	0	1	0
naproxen	0	0	1	0
naratriptan	0	0	1	0
natalizumab	0	0	1	0
nebivolol	0	0	1	0
nefazodone	0	0	1	0
nepafenac	0	0	1	0
nesiritide	0	1	0	0
netarsudil	0	0	1	0
nialamide	0	0	1	1
nicardipine	0	0	1	0
nicotinamide	0	0	1	0
nicotine	0	0	1	0
nifedipine	0	0	1	0
nilvadipine	0	0	1	0
nimesulide	0	0	1	0
nimodipine	0	0	1	0
nintedanib	0	0	1	0
nisoldipine	0	0	1	0
nitrazepam	0	0	1	0
nitric oxide	0	1	0	1
nomifensine	0	0	1	0
norepinephrine	0	0	1	0
nortriptyline	0	0	1	0
olanzapine	0	0	1	0
oleic acid	0	0	1	0
olopatadine	0	0	1	0
omega-3 fatty acids	0	0	1	0
ondansetron	0	0	1	0
opium	0	0	1	0
ornithine	0	0	0	1
orphenadrine	0	0	1	0
oxaprozin	0	0	1	0
oxazepam	0	0	1	0
oxcarbazepine	0	0	1	0
oxprenolol	0	0	1	0
oxtriphylline	0	0	1	0
oxybutynin	0	0	1	0
oxycodone	0	0	1	0
oxymetazoline	0	0	1	0
oxymorphone	0	0	1	0
oxyphencyclimine	0	0	1	0
oxytocin	0	0	1	0
paclitaxel	0	0	1	0
palifermin	0	0	1	0
paliperidone	0	0	1	0
palivizumab	0	0	1	0
pancuronium	0	0	1	0
papaverine	0	0	1	0
parecoxib	0	0	1	0
pargyline	0	0	1	0
paroxetine	0	0	1	0
pazopanib	0	0	1	0
penbutolol	0	0	1	0
pentazocine	0	0	1	0
pentobarbital	0	0	1	0
pentolinium	0	0	1	0
pentosan polysulfate	0	0	1	0
pentoxifylline	0	0	1	0
pentoxyverine	0	0	1	0
pergolide	0	0	1	0
periciazine	0	0	1	0
perindopril	0	0	1	0
perphenazine	0	0	1	0
phendimetrazine	0	0	1	0
pheniramine	0	0	1	0
phenmetrazine	0	0	1	0
phenobarbital	0	0	1	0
phenoxybenzamine	0	0	1	0
phentermine	0	0	1	0
phentolamine	0	0	1	0
phenyl salicylate	0	0	1	0
phenylbutazone	0	0	1	0
phenylephrine	0	0	1	0
phenylpropanolamine	0	0	1	0
phenytoin	0	0	1	0
pholcodine	0	0	1	0
physostigmine	0	0	1	0
pilocarpine	0	0	1	0
pimavanserin	0	0	1	0
pimozide	0	0	1	0
pindolol	0	0	1	0
pioglitazone	0	0	1	0
pipecuronium	0	0	1	0
pipotiazine	0	0	1	0
pipradrol	0	0	1	0
piroxicam	0	0	1	0
pitolisant	0	0	1	0
pizotifen	0	0	1	0
potassium chloride	0	0	1	0
pralidoxime	0	0	1	0
pramipexole	0	0	1	0
pramocaine	0	0	1	0
prasterone	0	0	1	0
prazepam	0	0	1	0
prazosin	0	0	1	0
primaquine	0	0	1	0
primidone	0	0	1	0
procainamide	0	0	1	0
procaine	0	0	1	0
procarbazine	0	0	1	1
prochlorperazine	0	0	1	0
procyclidine	0	0	1	0
profenamine	0	0	1	0
progesterone	0	0	1	0
promazine	0	0	1	0
promethazine	0	0	1	0
propafenone	0	0	1	0
propiomazine	0	0	1	0
propiverine	0	0	1	0
propofol	0	0	1	0
propoxycaine	0	0	1	0
propranolol	0	0	1	0
propylhexedrine	0	0	1	0
protriptyline	0	0	1	0
pseudoephedrine	0	0	1	0
pyrantel	0	0	1	0
pyridoxal phosphate	0	0	1	0
quazepam	0	0	1	0
quetiapine	0	0	1	0
quinagolide	0	0	1	0
quinidine	0	0	1	0
quinidine barbiturate	0	0	1	0
racepinephrine	0	0	1	0
raltitrexed	0	1	0	1
ramelteon	0	0	1	0
ranitidine	0	0	1	0
ranolazine	0	0	1	0
rasagiline	0	0	1	0
regorafenib	0	0	1	0
remifentanil	0	0	1	0
remoxipride	0	0	1	0
reserpine	0	0	1	0
resveratrol	0	0	1	0
revefenacin	0	0	1	0
rilonacept	0	0	1	0
rimonabant	0	0	1	0
risankizumab	0	0	1	0
risperidone	0	0	1	0
rizatriptan	0	0	1	0
rocuronium	0	0	1	0
rofecoxib	0	0	1	0
roflumilast	0	1	1	1
ropinirole	0	0	1	0
rosiglitazone	0	0	1	0
rotigotine	0	0	1	0
rufinamide	0	0	1	0
salbutamol	0	0	1	0
salicylic acid	0	0	1	0
salmeterol	0	0	1	0
salsalate	0	0	1	0
sapropterin	0	0	1	0
sargramostim	0	0	1	0
sarilumab	0	0	1	0
scopolamine	0	0	1	0
secobarbital	0	0	1	0
segesterone acetate	0	0	1	0
selegiline	0	1	1	0
sertindole	0	0	1	0
sertraline	0	0	1	0
sevoflurane	0	0	1	0
sibutramine	0	0	1	0
sildenafil	0	0	1	0
silodosin	0	0	1	0
sirolimus	0	0	1	0
solifenacin	0	0	1	0
solriamfetol	0	0	1	0
somatostatin	0	0	1	0
sorafenib	0	0	1	0
sotalol	0	0	1	0
spironolactone	0	0	1	0
stiripentol	0	0	1	0
streptokinase	0	0	1	0
succinic acid	0	1	0	1
succinylcholine	0	0	1	0
sucralfate	0	0	1	0
sufentanil	0	0	1	0
sulfasalazine	0	0	1	0
sulindac	0	0	1	0
sulpiride	0	0	1	0
sumatriptan	0	0	1	0
sunitinib	0	0	1	0
suprofen	0	0	1	0
tagraxofusp	0	0	1	0
talbutal	0	0	1	0
tamsulosin	0	0	1	0
tapentadol	0	0	1	0
tasimelteon	0	0	1	0
tasonermin	0	0	1	0
taurine	0	0	1	0
tegafur-uracil	0	0	1	0
tegaserod	0	0	1	0
telotristat ethyl	0	0	1	0
temazepam	0	0	1	0
tenoxicam	0	0	1	0
terazosin	0	0	1	0
terbutaline	0	0	1	0
terfenadine	0	0	1	0
terlipressin	0	0	1	0
tetrabenazine	0	0	1	0
tetracaine	0	0	1	0
tetrachlorodecaoxide	0	0	1	0
tetracycline	0	0	1	0
thalidomide	0	0	1	0
theophylline	0	0	1	0
thiethylperazine	0	0	1	0
thiopental	0	0	1	0
thioridazine	0	0	1	0
thiothixene	0	0	1	0
thonzylamine	0	0	1	0
thrombomodulin alfa	0	0	1	0
tiaprofenic acid	0	0	1	0
tildrakizumab	0	0	1	0
tiludronic acid	0	0	1	0
tiotropium	0	0	1	0
tirofiban	0	0	1	0
tizanidine	0	0	1	0
tolazoline	0	0	1	0
tolfenamic acid	0	0	1	0
tolmetin	0	0	1	0
tolterodine	0	0	1	0
tolvaptan	0	0	1	0
topiramate	0	0	1	0
topotecan	0	0	1	0
torasemide	0	0	1	0
tositumomab	0	0	1	0
tramadol	0	0	1	0
tranylcypromine	0	1	1	1
trastuzumab	0	0	1	0
trazodone	0	0	1	0
triamterene	0	0	0	1
triazolam	0	0	1	0
trifluoperazine	0	0	1	0
triflupromazine	0	0	1	0
triflusal	0	0	1	0
trihexyphenidyl	0	0	1	0
trimebutine	0	0	1	0
trimipramine	0	0	1	0
troglitazone	0	0	1	0
trolamine salicylate	0	0	1	0
tropicamide	0	0	1	0
tubocurarine	0	0	1	0
turoctocog alfa	0	0	1	0
turoctocog alfa pegol	0	0	1	0
ubidecarenone	0	0	1	0
umeclidinium	0	0	1	0
urokinase	0	0	1	0
ustekinumab	0	0	1	0
valdecoxib	0	0	1	0
valproic acid	0	0	1	0
varenicline	0	0	1	0
vasopressin	0	0	1	0
venlafaxine	0	0	1	0
verapamil	0	0	1	0
vernakalant	0	0	1	0
vilazodone	0	0	1	0
vinblastine	0	1	0	1
vitamin a	1	1	1	1
vitamin d	0	0	1	0
vortioxetine	0	0	1	0
xylometazoline	0	0	1	0
yohimbine	0	0	1	0
zaleplon	0	0	1	0
zimelidine	0	0	1	0
zinc	0	0	1	0
zinc acetate	0	0	1	0
zinc chloride	0	0	1	0
ziprasidone	0	0	1	0
zolmitriptan	0	0	1	0
zolpidem	0	0	1	0
zonisamide	0	0	1	0
zopiclone	0	0	1	0
zotepine	0	0	1	0
zuclopenthixol	0	0	1	0
TOT	1	23	737	24

## Sheet: prostate
drug	mean	median	min	mode
aceclofenac	0	0	1	0
acemetacin	0	0	1	0
acetaminophen	0	0	1	0
acetylsalicylic acid	0	0	1	0
adapalene	0	0	1	0
ademetionine	1	1	1	1
adenosine phosphate	0	1	0	1
aflibercept	0	0	1	0
alfacalcidol	0	0	1	0
alteplase	0	0	1	0
amcinonide	0	0	1	0
aminoglutethimide	0	0	1	0
aminosalicylic acid	0	0	1	0
amsacrine	0	0	1	0
amylocaine	0	0	1	0
anistreplase	0	0	1	0
antipyrine	0	0	1	0
antithymocyte immunoglobulin (rabbit)	0	0	1	0
antrafenine	0	0	1	0
arsenic trioxide	0	0	1	0
ascorbic acid	0	1	0	1
balsalazide	0	0	1	0
baricitinib	0	0	1	0
bendazac	0	0	1	0
bexarotene	0	0	1	0
bezafibrate	0	0	1	0
binimetinib	0	0	1	0
biotin	0	1	0	1
bromfenac	0	0	1	0
budesonide	0	0	1	0
bufexamac	0	0	1	0
caffeine	0	1	0	1
calcitriol	0	0	1	0
captopril	0	0	1	0
carisoprodol	0	0	1	0
carprofen	0	0	1	0
cefazolin	0	0	1	0
choline magnesium trisalicylate	0	0	1	0
ciprofloxacin	0	0	1	0
cladribine	0	1	0	1
clomifene	0	0	1	0
coagulation factor viia recombinant human	0	0	1	0
copanlisib	0	0	1	0
copper	0	0	1	0
corticotropin	0	0	1	0
crisaborole	1	1	0	1
curcumin	0	0	1	0
cyclizine	0	0	1	0
cyproterone acetate	0	0	1	0
dabrafenib	0	0	1	0
dactinomycin	0	0	1	0
dalteparin	0	0	1	0
daunorubicin	0	0	1	0
demecarium	0	0	1	0
dexamethasone	0	0	1	0
dexibuprofen	0	0	1	0
dexketoprofen	0	0	1	0
dexrazoxane	0	0	1	0
diacerein	0	0	1	0
diclofenac	0	0	1	0
dienestrol	0	0	1	0
diethylstilbestrol	0	0	1	0
diflunisal	0	0	1	0
difluocortolone	0	0	1	0
dimethyl fumarate	0	0	1	0
dipyrithione	0	0	1	0
doconexent	0	0	1	0
doxorubicin	0	0	1	0
drotrecogin alfa	0	0	1	0
duvelisib	0	0	1	0
edrophonium	0	0	1	0
encorafenib	0	0	1	0
epirubicin	0	0	1	0
estazolam	0	0	1	0
estriol	0	0	1	0
estrone	0	0	1	0
eszopiclone	0	0	1	0
ethinylestradiol	0	0	1	0
etodolac	0	0	1	0
etoposide	0	0	1	0
fedratinib	0	0	1	0
fenofibrate	0	0	1	0
fenoprofen	0	0	1	0
flavin adenine dinucleotide	1	1	0	1
flavone	0	0	1	1
flufenamic acid	0	0	1	0
fluocinolone acetonide	0	0	1	0
flurbiprofen	0	0	1	0
flutamide	0	0	1	0
foreskin fibroblast (neonatal)	0	0	1	0
foreskin keratinocyte (neonatal)	0	0	1	0
fostamatinib	0	0	1	0
fremanezumab	0	0	1	0
galcanezumab	0	0	1	0
gallium nitrate	0	0	1	0
gemfibrozil	0	0	1	0
gentamicin	0	0	1	0
ginseng	0	0	1	0
glucosamine	0	0	1	0
glutathione	0	1	1	0
glycol salicylate	0	0	1	0
heparin	0	0	1	0
hydrocortisone	0	0	1	0
ibuprofen	0	0	1	0
icosapent	0	0	1	0
indomethacin	0	0	1	0
insulin pork	0	0	1	0
isocarboxazid	0	1	0	1
isoflurophate	0	0	1	0
isoniazid	0	0	1	0
isoprenaline	0	0	1	0
isopropyl alcohol	0	0	1	0
ketoconazole	0	0	1	0
ketoprofen	0	0	1	0
ketorolac	0	0	1	0
leflunomide	0	0	1	0
lesinurad	0	0	1	0
levocarnitine	0	0	1	0
levonorgestrel	0	0	1	0
levothyroxine	0	0	1	0
lipoic acid	1	1	0	1
lisinopril	0	0	1	0
lormetazepam	0	0	1	0
lornoxicam	0	0	1	0
loxoprofen	0	0	1	0
lumiracoxib	0	0	1	0
mecasermin	0	0	1	0
medroxyprogesterone acetate	0	0	1	0
mefenamic acid	0	0	1	0
meloxicam	0	0	1	0
menadione	0	0	1	0
menthyl salicylate	0	0	1	0
mesalazine	0	0	1	0
methotrexate	0	0	1	0
methylprednisolone	0	0	1	0
methyltestosterone	1	0	0	0
mexiletine	0	0	1	0
midazolam	0	0	1	0
mifamurtide	0	0	1	0
mifepristone	0	0	1	0
miglitol	0	1	0	1
minocycline	0	0	1	0
mitotane	0	0	1	0
moclobemide	0	1	0	0
n-acetylglucosamine	0	0	1	0
nabumetone	0	0	1	0
nadh	1	1	1	1
naproxen	0	0	1	0
nepafenac	0	0	1	0
nesiritide	0	0	1	1
nialamide	0	1	1	1
nicotinamide	0	0	1	0
nitrazepam	0	0	1	0
nitric oxide	1	1	0	1
norethynodrel	0	0	1	0
omeprazole	0	0	1	0
ornithine	1	1	1	1
oxaprozin	0	0	1	0
palifermin	0	0	1	0
papaverine	1	1	0	0
pargyline	0	0	0	1
pentosan polysulfate	0	0	1	0
perindopril	0	0	1	0
phenolphthalein	0	0	1	0
phenyl salicylate	0	0	1	0
phenylbutazone	0	0	1	0
phenytoin	0	0	1	0
phylloquinone	0	0	1	0
piroxicam	0	0	1	0
podofilox	0	0	1	0
pralatrexate	0	0	1	0
pralidoxime	0	0	1	0
prasterone	0	0	1	0
pregnenolone	0	0	1	0
procainamide	0	0	1	0
procarbazine	0	0	0	1
progesterone	0	0	1	0
propofol	0	0	1	0
pyridostigmine	0	0	1	0
raltitrexed	0	0	1	0
ramipril	0	0	1	0
ranitidine	0	0	1	0
resveratrol	0	0	1	0
reteplase	0	0	1	0
riboflavin	0	1	1	0
rivastigmine	0	0	1	0
rizatriptan	0	0	1	0
rofecoxib	0	0	1	0
roflumilast	1	0	0	1
rosiglitazone	0	0	1	0
rutin	0	0	1	0
ruxolitinib	0	0	1	0
salicylic acid	0	0	1	0
salsalate	0	0	1	0
segesterone acetate	0	0	1	0
silver	0	0	1	0
sirolimus	0	0	1	0
somatotropin	0	0	1	0
somatrem	0	0	1	0
stearic acid	0	0	1	0
stiripentol	0	0	1	0
succinic acid	0	1	0	1
sucralfate	0	0	1	0
sulfasalazine	0	0	1	0
suprofen	0	0	1	0
tenecteplase	0	0	1	0
tenoxicam	0	0	1	0
thiopental	0	0	1	0
tiaprofenic acid	0	0	1	0
tinzaparin	0	0	1	0
tirofiban	0	0	1	0
tixocortol	1	0	0	0
tofacitinib	0	0	1	0
tolfenamic acid	0	0	1	0
tolmetin	0	0	1	0
toremifene	0	0	1	0
triamterene	0	1	0	1
trilostane	0	0	1	0
trimethoprim	0	0	1	0
troglitazone	0	0	1	0
trolamine salicylate	0	0	1	0
ulipristal	1	0	0	0
urokinase	0	0	1	0
vinblastine	0	1	0	0
vitamin a	0	1	0	1
vitamin d	0	0	1	0
zinc	0	0	1	0
zinc acetate	0	0	1	0
zinc chloride	0	0	1	0
zolpidem	0	0	1	0
zopiclone	0	0	1	0
TOT	12	23	208	23
