# Supplementary material for: A Comparison of Network-Based Methods for Drug Repurposing along with an Application to Human Complex Diseases
Source: Int J Mol Sci. 2022 Mar 28;23(7):3703. doi: 10.3390/ijms23073703 (PMC8999012; doi:10.3390/ijms23073703)
Supplement: Supplementary file 1 [file ijms-23-03703-s001.zip › supplementary/SupplementaryTable S3.xlsx]

## Sheet: mean
TTD_association	drug	proximity	zscore	pval	disease
Solid tumour/cancer	methyltestosterone	2.05139	-3.29172	0.000497876	Malignant neoplasm of breast
Osteopetrosis	bazedoxifene	2.07173	-2.83162	0.00231565	Malignant neoplasm of breast
Breast cancer	arzoxifene	2.07173	-2.49692	0.0062638	Malignant neoplasm of breast
Menopause symptom	conjugated estrogens	2.07173	-2.45455	0.0070531	Malignant neoplasm of breast
Vasomotor symptom	conjugated estrogens	2.07173	-2.45455	0.0070531	Malignant neoplasm of breast
Parkinson disease	nadh	2.51598	-2.42424	0.00767033	Malignant neoplasm of breast
Malnutrition	succinic acid	2.44781	-2.16679	0.0151254	Malignant neoplasm of breast
Kinetoplastids	vitamin a	2.60618	-2.07879	0.0188184	Malignant neoplasm of breast
Night blindness	vitamin a	2.60618	-2.07879	0.0188184	Malignant neoplasm of breast
Hairy cell leukaemia	cladribine	2.3143	-1.97438	0.0241693	Malignant neoplasm of breast
Muscular dystrophy	pargyline	2.35707	-1.95994	0.0250015	Malignant neoplasm of breast
Hypertension	pargyline	2.35707	-1.95994	0.0250015	Malignant neoplasm of breast
Skin imperfections	pargyline	2.35707	-1.95994	0.0250015	Malignant neoplasm of breast
Diabetic complication	miglitol	2.32896	-1.94175	0.0260834	Malignant neoplasm of breast
Cerebrovascular ischaemia	ademetionine	2.39829	-1.91691	0.0276245	Malignant neoplasm of breast
Human immunodeficiency virus infection	glutathione	2.58839	-1.91576	0.0276977	Malignant neoplasm of breast
Actinic keratosis	ingenol mebutate	2.11617	-1.89772	0.0288667	Malignant neoplasm of breast
Melanoma	ingenol mebutate	2.11617	-1.89772	0.0288667	Malignant neoplasm of breast
Solid tumour/cancer	nitric oxide	2.33512	-1.89656	0.0289433	Malignant neoplasm of breast
Respiratory failure	nitric oxide	2.33512	-1.89656	0.0289433	Malignant neoplasm of breast
Type-2 diabetes	roflumilast	2.31022	-1.84604	0.0324431	Malignant neoplasm of breast
Asthma	roflumilast	2.31022	-1.84604	0.0324431	Malignant neoplasm of breast
Major depressive disorder	selegiline	2.35707	-1.81544	0.0347283	Malignant neoplasm of breast
Skin imperfections	selegiline	2.35707	-1.81544	0.0347283	Malignant neoplasm of breast
Prostate cancer	tranylcypromine	2.35707	-1.78418	0.0371976	Malignant neoplasm of breast
Major depressive disorder	tranylcypromine	2.35707	-1.78418	0.0371976	Malignant neoplasm of breast
Congestive heart failure	nesiritide	2.33655	-1.77161	0.0382292	Malignant neoplasm of breast
Atopic dermatitis	crisaborole	2.31022	-1.71482	0.0431894	Malignant neoplasm of breast
Contraception	ulipristal	2.16024	-1.71036	0.0435994	Malignant neoplasm of breast
Solid tumour/cancer	vinblastine	2.20057	-1.70744	0.0438701	Malignant neoplasm of breast
Cardiovascular disease	vitamin e	2.29503	-1.69107	0.0454119	Malignant neoplasm of breast
Actinic keratosis	ingenol mebutate	2.15938	-2.56776	0.00511784	Liver Cirrhosis, Experimental
Melanoma	ingenol mebutate	2.15938	-2.56776	0.00511784	Liver Cirrhosis, Experimental
Cerebrovascular ischaemia	ademetionine	2.46315	-1.92728	0.0269726	Liver Cirrhosis, Experimental
Kinetoplastids	vitamin a	2.66938	-1.88467	0.0297373	Liver Cirrhosis, Experimental
Night blindness	vitamin a	2.66938	-1.88467	0.0297373	Liver Cirrhosis, Experimental
Muscular dystrophy	pargyline	2.41467	-1.87784	0.0302016	Liver Cirrhosis, Experimental
Hypertension	pargyline	2.41467	-1.87784	0.0302016	Liver Cirrhosis, Experimental
Skin imperfections	pargyline	2.41467	-1.87784	0.0302016	Liver Cirrhosis, Experimental
Diabetic complication	miglitol	2.39175	-1.86462	0.0311171	Liver Cirrhosis, Experimental
Parkinson disease	nadh	2.5778	-1.83148	0.0335147	Liver Cirrhosis, Experimental
Solid tumour/cancer	nitric oxide	2.39351	-1.81047	0.0351117	Liver Cirrhosis, Experimental
Respiratory failure	nitric oxide	2.39351	-1.81047	0.0351117	Liver Cirrhosis, Experimental
Skin imperfections	moclobemide	2.41467	-1.74487	0.0405034	Liver Cirrhosis, Experimental
Depression	moclobemide	2.41467	-1.74487	0.0405034	Liver Cirrhosis, Experimental
Atopic dermatitis	crisaborole	2.37306	-1.74208	0.0407477	Liver Cirrhosis, Experimental
Type-2 diabetes	roflumilast	2.37306	-1.73127	0.0417014	Liver Cirrhosis, Experimental
Asthma	roflumilast	2.37306	-1.73127	0.0417014	Liver Cirrhosis, Experimental
Major depressive disorder	selegiline	2.41467	-1.65787	0.0486717	Liver Cirrhosis, Experimental
Skin imperfections	selegiline	2.41467	-1.65787	0.0486717	Liver Cirrhosis, Experimental
Solid tumour/cancer	methyltestosterone	2.01571	-2.69716	0.00349668	Prostatic Neoplasms
Parkinson disease	nadh	2.49141	-2.38527	0.0085334	Prostatic Neoplasms
Contraception	ulipristal	2.13031	-1.85657	0.0316865	Prostatic Neoplasms
Solid tumour/cancer	nitric oxide	2.33333	-1.82961	0.0336542	Prostatic Neoplasms
Respiratory failure	nitric oxide	2.33333	-1.82961	0.0336542	Prostatic Neoplasms
Cerebrovascular ischaemia	ademetionine	2.39834	-1.81915	0.034444	Prostatic Neoplasms
Atopic dermatitis	crisaborole	2.31065	-1.77774	0.0377231	Prostatic Neoplasms
Type-2 diabetes	roflumilast	2.31065	-1.77475	0.0379692	Prostatic Neoplasms
Asthma	roflumilast	2.31065	-1.77475	0.0379692	Prostatic Neoplasms
Spasm	papaverine	2.33595	-1.663	0.0481559	Prostatic Neoplasms
Kinetoplastids	vitamin a	2.71388	-1.72858	0.0419421	Schizophrenia
Night blindness	vitamin a	2.71388	-1.72858	0.0419421	Schizophrenia

## Sheet: median
TTD_association	drug	proximity	zscore	pval	disease
Parkinson disease	nadh	2.28358	-3.05746	0.00111611	Malignant neoplasm of breast
Kinetoplastids	vitamin a	2.35294	-2.2427	0.012458	Malignant neoplasm of breast
Night blindness	vitamin a	2.35294	-2.2427	0.012458	Malignant neoplasm of breast
Malnutrition	succinic acid	2.2	-2.18781	0.0143418	Malignant neoplasm of breast
Diabetic complication	miglitol	2	-1.95816	0.0251055	Malignant neoplasm of breast
Solid tumour/cancer	nitric oxide	2	-1.92047	0.0273995	Malignant neoplasm of breast
Respiratory failure	nitric oxide	2	-1.92047	0.0273995	Malignant neoplasm of breast
Cerebrovascular ischaemia	ademetionine	2.125	-1.88297	0.0298524	Malignant neoplasm of breast
Spasm	papaverine	2	-1.84236	0.0327113	Malignant neoplasm of breast
Hairy cell leukaemia	cladribine	2	-1.81665	0.0346352	Malignant neoplasm of breast
Skin imperfections	pargyline	2	-1.79824	0.0360691	Malignant neoplasm of breast
Muscular dystrophy	pargyline	2	-1.79824	0.0360691	Malignant neoplasm of breast
Hypertension	pargyline	2	-1.79824	0.0360691	Malignant neoplasm of breast
Congestive heart failure	nesiritide	2	-1.79294	0.0364913	Malignant neoplasm of breast
Solid tumour/cancer	vinblastine	2	-1.77686	0.037796	Malignant neoplasm of breast
Type-2 diabetes	roflumilast	2	-1.76435	0.0388363	Malignant neoplasm of breast
Asthma	roflumilast	2	-1.76435	0.0388363	Malignant neoplasm of breast
Atopic dermatitis	crisaborole	2	-1.75948	0.0392478	Malignant neoplasm of breast
Orthostatic hypotension	caffeine	2.34375	-1.67327	0.0471372	Malignant neoplasm of breast
Prostate cancer	tranylcypromine	2	-1.67169	0.0472931	Malignant neoplasm of breast
Major depressive disorder	tranylcypromine	2	-1.67169	0.0472931	Malignant neoplasm of breast
Depression	isocarboxazid	2	-1.67124	0.0473375	Malignant neoplasm of breast
Skin imperfections	moclobemide	2	-1.67	0.0474601	Malignant neoplasm of breast
Depression	moclobemide	2	-1.67	0.0474601	Malignant neoplasm of breast
Human immunodeficiency virus infection	glutathione	2.36842	-1.66986	0.0474735	Malignant neoplasm of breast
Pain	pentazocine	2	-1.64793	0.0496835	Malignant neoplasm of breast
Parkinson disease	nadh	2.29104	-2.59479	0.00473241	Liver Cirrhosis, Experimental
Diabetic complication	miglitol	2	-2.21678	0.0133191	Liver Cirrhosis, Experimental
Kinetoplastids	vitamin a	2.35294	-2.06441	0.0194893	Liver Cirrhosis, Experimental
Night blindness	vitamin a	2.35294	-2.06441	0.0194893	Liver Cirrhosis, Experimental
Hairy cell leukaemia	cladribine	2	-1.9579	0.025121	Liver Cirrhosis, Experimental
Malnutrition	succinic acid	2.2	-1.95612	0.0252254	Liver Cirrhosis, Experimental
Atopic dermatitis	crisaborole	2	-1.94414	0.0259392	Liver Cirrhosis, Experimental
Cerebrovascular ischaemia	ademetionine	2.125	-1.90703	0.0282585	Liver Cirrhosis, Experimental
Solid tumour/cancer	nitric oxide	2	-1.79958	0.0359633	Liver Cirrhosis, Experimental
Respiratory failure	nitric oxide	2	-1.79958	0.0359633	Liver Cirrhosis, Experimental
Type-2 diabetes	roflumilast	2	-1.78912	0.0367979	Liver Cirrhosis, Experimental
Asthma	roflumilast	2	-1.78912	0.0367979	Liver Cirrhosis, Experimental
Congestive heart failure	nesiritide	2	-1.779	0.0376197	Liver Cirrhosis, Experimental
Skin imperfections	selegiline	2	-1.77674	0.0378058	Liver Cirrhosis, Experimental
Major depressive disorder	selegiline	2	-1.77674	0.0378058	Liver Cirrhosis, Experimental
Hodgkin lymphoma	procarbazine	2	-1.70702	0.0439095	Liver Cirrhosis, Experimental
Solid tumour/cancer	vinblastine	2	-1.70473	0.0441227	Liver Cirrhosis, Experimental
Skin imperfections	pargyline	2	-1.68855	0.0456529	Liver Cirrhosis, Experimental
Muscular dystrophy	pargyline	2	-1.68855	0.0456529	Liver Cirrhosis, Experimental
Hypertension	pargyline	2	-1.68855	0.0456529	Liver Cirrhosis, Experimental
Parkinson disease	nadh	2.28358	-3.36154	0.000387552	Prostatic Neoplasms
Kinetoplastids	vitamin a	2.35294	-2.27402	0.0114824	Prostatic Neoplasms
Night blindness	vitamin a	2.35294	-2.27402	0.0114824	Prostatic Neoplasms
Hairy cell leukaemia	cladribine	2	-2.20569	0.0137029	Prostatic Neoplasms
Atopic dermatitis	crisaborole	2	-2.11408	0.0172542	Prostatic Neoplasms
Diabetic complication	miglitol	2	-2.07394	0.0190426	Prostatic Neoplasms
Cerebrovascular ischaemia	ademetionine	2.125	-1.98181	0.0237503	Prostatic Neoplasms
Solid tumour/cancer	vinblastine	2	-1.93298	0.0266195	Prostatic Neoplasms
Malnutrition	succinic acid	2.2	-1.91835	0.0275336	Prostatic Neoplasms
Acne vulgaris	riboflavin	2	-1.75135	0.0399427	Prostatic Neoplasms
Spasm	papaverine	2	-1.7372	0.0411756	Prostatic Neoplasms
Solid tumour/cancer	nitric oxide	2	-1.73699	0.0411942	Prostatic Neoplasms
Respiratory failure	nitric oxide	2	-1.73699	0.0411942	Prostatic Neoplasms
Congestive heart failure	triamterene	2	-1.72258	0.0424821	Prostatic Neoplasms
Hypertension	triamterene	2	-1.72258	0.0424821	Prostatic Neoplasms
Edema	triamterene	2	-1.72258	0.0424821	Prostatic Neoplasms
Human immunodeficiency virus infection	glutathione	2.36842	-1.70236	0.044344	Prostatic Neoplasms
Depression	isocarboxazid	2	-1.68855	0.0456529	Prostatic Neoplasms
Skin imperfections	moclobemide	2	-1.68855	0.0456529	Prostatic Neoplasms
Depression	moclobemide	2	-1.68855	0.0456529	Prostatic Neoplasms
Orthostatic hypotension	caffeine	2.34375	-1.66304	0.0481526	Prostatic Neoplasms
Parkinson disease	nadh	2.29104	-3.16407	0.000777892	Schizophrenia
Type-2 diabetes	roflumilast	2	-2.02788	0.0212861	Schizophrenia
Asthma	roflumilast	2	-2.02788	0.0212861	Schizophrenia
Solid tumour/cancer	nitric oxide	2	-2.02299	0.0215373	Schizophrenia
Respiratory failure	nitric oxide	2	-2.02299	0.0215373	Schizophrenia
Diabetic complication	miglitol	2	-2.01923	0.0217316	Schizophrenia
Cerebrovascular ischaemia	ademetionine	2.125	-2.00902	0.0222674	Schizophrenia
Kinetoplastids	vitamin a	2.35294	-2.00192	0.0226467	Schizophrenia
Night blindness	vitamin a	2.35294	-2.00192	0.0226467	Schizophrenia
Hairy cell leukaemia	cladribine	2	-1.9406	0.0261533	Schizophrenia
Human immunodeficiency virus infection	glutathione	2.36842	-1.88246	0.0298871	Schizophrenia
Solid tumour/cancer	vinblastine	2	-1.85103	0.0320829	Schizophrenia
Orthostatic hypotension	caffeine	2.34375	-1.79239	0.0365351	Schizophrenia
Malnutrition	succinic acid	2.2	-1.79071	0.0366702	Schizophrenia
Prostate cancer	tranylcypromine	2	-1.78661	0.0370005	Schizophrenia
Major depressive disorder	tranylcypromine	2	-1.78661	0.0370005	Schizophrenia
Skin imperfections	moclobemide	2	-1.75246	0.0398476	Schizophrenia
Depression	moclobemide	2	-1.75246	0.0398476	Schizophrenia
Atopic dermatitis	crisaborole	2	-1.72337	0.0424109	Schizophrenia
Congestive heart failure	nesiritide	2	-1.71498	0.043174	Schizophrenia
Rectal adenocarcinoma	raltitrexed	2	-1.69241	0.0452839	Schizophrenia
Depression	isocarboxazid	2	-1.69135	0.0453855	Schizophrenia
Skin imperfections	selegiline	2	-1.67573	0.0468958	Schizophrenia
Major depressive disorder	selegiline	2	-1.67573	0.0468958	Schizophrenia

## Sheet: min
TTD_association	drug	proximity	zscore	pval	disease
Acne vulgaris	adapalene	0.285714	-5.82913	2.78577e-09	Malignant neoplasm of breast
Rheumatoid arthritis	sulfasalazine	0.6	-5.1431	1.35119e-07	Malignant neoplasm of breast
Inflammatory arthritis	auranofin	0	-4.99385	2.95932e-07	Malignant neoplasm of breast
Dermatitis	bufexamac	0.5	-4.75798	9.77687e-07	Malignant neoplasm of breast
Inflammation	choline salicylate	0.571429	-4.6076	2.03667e-06	Malignant neoplasm of breast
Psoriasis vulgaris	acitretin	0.428571	-4.56153	2.53907e-06	Malignant neoplasm of breast
Psoriasis vulgaris	tazarotene	0	-4.52629	3.0014e-06	Malignant neoplasm of breast
Alzheimer disease	tacrine	0.333333	-4.39588	5.51612e-06	Malignant neoplasm of breast
LennoxGastaut syndrome	cannabidiol	1	-4.33803	7.1884e-06	Malignant neoplasm of breast
Dravet syndrome	cannabidiol	1	-4.33803	7.1884e-06	Malignant neoplasm of breast
Glaucoma/ocular hypertension	isoflurophate	0.333333	-4.31785	7.87791e-06	Malignant neoplasm of breast
Postoperative inflammation	ketorolac	0	-4.31346	8.03596e-06	Malignant neoplasm of breast
Metastatic colorectal cancer	regorafenib	0.5	-4.28551	9.11592e-06	Malignant neoplasm of breast
Myasthenia gravis	edrophonium	0	-4.23584	1.13849e-05	Malignant neoplasm of breast
Myasthenia gravis	pyridostigmine	0.333333	-4.17715	1.47593e-05	Malignant neoplasm of breast
Chronic pain	phenylbutazone	0.333333	-4.13772	1.75388e-05	Malignant neoplasm of breast
Rheumatoid arthritis	tenoxicam	0	-4.10777	1.99747e-05	Malignant neoplasm of breast
Migraine	lornoxicam	0	-4.09769	2.08648e-05	Malignant neoplasm of breast
Hepatocellular carcinoma	sorafenib	0.4	-4.09619	2.10004e-05	Malignant neoplasm of breast
Renal cell carcinoma	sorafenib	0.4	-4.09619	2.10004e-05	Malignant neoplasm of breast
Myelodysplastic syndrome	sorafenib	0.4	-4.09619	2.10004e-05	Malignant neoplasm of breast
Urothelial carcinoma	erdafitinib	0.444444	-4.03989	2.67382e-05	Malignant neoplasm of breast
Knee osteoarthritis	lumiracoxib	0	-3.9932	3.25938e-05	Malignant neoplasm of breast
Pain	tiaprofenic acid	0	-3.9932	3.25938e-05	Malignant neoplasm of breast
Arthritis	meloxicam	0	-3.97498	3.5193e-05	Malignant neoplasm of breast
Osteoarthritis	nepafenac	0	-3.97498	3.5193e-05	Malignant neoplasm of breast
Inflammation	aceclofenac	0	-3.95465	3.83228e-05	Malignant neoplasm of breast
Rheumatoid arthritis	oxaprozin	0	-3.9533	3.85403e-05	Malignant neoplasm of breast
Pain	nabumetone	0	-3.93989	4.07597e-05	Malignant neoplasm of breast
Cardiovascular disease	macitentan	0	-3.91605	4.50065e-05	Malignant neoplasm of breast
Dysmenorrhea	mefenamic acid	0	-3.85798	5.71644e-05	Malignant neoplasm of breast
Alzheimer disease	rivastigmine	0	-3.81658	6.76581e-05	Malignant neoplasm of breast
Pain	carprofen	0	-3.80897	6.97733e-05	Malignant neoplasm of breast
Postoperative inflammation	bromfenac	0	-3.78247	7.76395e-05	Malignant neoplasm of breast
Chronic open-angle glaucoma	dipivefrin	0.4	-3.75311	8.7326e-05	Malignant neoplasm of breast
Hepatitis C virus infection	telaprevir	0	-3.73226	9.48852e-05	Malignant neoplasm of breast
Osteoarthritis	choline magnesium trisalicylate	0	-3.72834	9.63722e-05	Malignant neoplasm of breast
Osteoarthritis	diclofenac	0	-3.70833	0.000104316	Malignant neoplasm of breast
Endometriosis	naproxen	0	-3.69368	0.000110517	Malignant neoplasm of breast
Pain	naproxen	0	-3.69368	0.000110517	Malignant neoplasm of breast
Osteoarthritis	naproxen	0	-3.69368	0.000110517	Malignant neoplasm of breast
Pain	diflunisal	0	-3.69173	0.000111367	Malignant neoplasm of breast
Cutaneous T-cell lymphoma	romidepsin	0.6	-3.65582	0.000128182	Malignant neoplasm of breast
Peripheral T-cell lymphoma	romidepsin	0.6	-3.65582	0.000128182	Malignant neoplasm of breast
Renal cell carcinoma	romidepsin	0.6	-3.65582	0.000128182	Malignant neoplasm of breast
Breast cancer	pralatrexate	0	-3.6439	0.000134268	Malignant neoplasm of breast
Peripheral T-cell lymphoma	pralatrexate	0	-3.6439	0.000134268	Malignant neoplasm of breast
Pain	piroxicam	0	-3.63367	0.00013971	Malignant neoplasm of breast
Anaplastic large cell lymphoma	brigatinib	0.444444	-3.62406	0.000145009	Malignant neoplasm of breast
Non-small-cell lung cancer	brigatinib	0.444444	-3.62406	0.000145009	Malignant neoplasm of breast
Solid tumour/cancer	lenvatinib	0.5	-3.61738	0.000148799	Malignant neoplasm of breast
Ovarian cancer	lenvatinib	0.5	-3.61738	0.000148799	Malignant neoplasm of breast
Melanoma	lenvatinib	0.5	-3.61738	0.000148799	Malignant neoplasm of breast
Hepatocellular carcinoma	lenvatinib	0.5	-3.61738	0.000148799	Malignant neoplasm of breast
Acne vulgaris	trifarotene	0	-3.61629	0.000149427	Malignant neoplasm of breast
Rheumatoid arthritis	tolmetin	0	-3.60722	0.000154748	Malignant neoplasm of breast
Pain	etodolac	0.333333	-3.55491	0.000189057	Malignant neoplasm of breast
Rheumatoid arthritis	salsalate	0	-3.54528	0.000196097	Malignant neoplasm of breast
Pain	trolamine salicylate	0	-3.51411	0.000220613	Malignant neoplasm of breast
Miosis	suprofen	0	-3.48989	0.000241614	Malignant neoplasm of breast
Musculoskeletal pain	ketoprofen	0.333333	-3.48105	0.000249723	Malignant neoplasm of breast
Pain	ketoprofen	0.333333	-3.48105	0.000249723	Malignant neoplasm of breast
Rheumatoid arthritis	flurbiprofen	0	-3.4625	0.000267591	Malignant neoplasm of breast
Urinary tract infection	trimethoprim	0	-3.41516	0.000318718	Malignant neoplasm of breast
Osteoarthritis	glucosamine	0.25	-3.35165	0.000401652	Malignant neoplasm of breast
Solid tumour/cancer	curcumin	0.6	-3.31707	0.000454827	Malignant neoplasm of breast
Osteoporosis	lasofoxifene	0	-3.27977	0.000519452	Malignant neoplasm of breast
Kaposi sarcoma	alitretinoin	0.777778	-3.26779	0.000541957	Malignant neoplasm of breast
Solid tumour/cancer	nitric oxide	0.333333	-3.23897	0.00059982	Malignant neoplasm of breast
Respiratory failure	nitric oxide	0.333333	-3.23897	0.00059982	Malignant neoplasm of breast
Inflammatory bowel disease	balsalazide	0.5	-3.22573	0.000628264	Malignant neoplasm of breast
Pancreatic cancer	streptozocin	0.5	-3.21298	0.000656823	Malignant neoplasm of breast
Dysmenorrhea	flufenamic acid	0.5	-3.16746	0.000768887	Malignant neoplasm of breast
Common cold	zinc chloride	1.04348	-3.06602	0.00108463	Malignant neoplasm of breast
Solid tumour/cancer	methotrexate	0.333333	-3.04912	0.00114755	Malignant neoplasm of breast
leukaemia	methotrexate	0.333333	-3.04912	0.00114755	Malignant neoplasm of breast
Pain	acetaminophen	0.5	-3.04601	0.00115951	Malignant neoplasm of breast
Insomnia	nabilone	0.5	-3.02955	0.00122459	Malignant neoplasm of breast
Pulmonary arterial hypertension	bosentan	0	-3.02757	0.00123262	Malignant neoplasm of breast
Gastrointestinal cancer	sunitinib	0.5	-3.00129	0.00134417	Malignant neoplasm of breast
Contraception	etonogestrel	0	-2.98496	0.00141807	Malignant neoplasm of breast
Multiple myeloma	lenalidomide	0.5	-2.97135	0.00148246	Malignant neoplasm of breast
Acne vulgaris	isotretinoin	0	-2.92887	0.00170097	Malignant neoplasm of breast
Hyperlipidaemia	gemfibrozil	0.5	-2.91195	0.00179591	Malignant neoplasm of breast
Pulmonary arterial hypertension	ambrisentan	0	-2.87182	0.00204061	Malignant neoplasm of breast
Acute lymphoblastic leukaemia	arsenic trioxide	0.6	-2.86922	0.00205742	Malignant neoplasm of breast
Acute lymphoblastic leukaemia	ponatinib	0.533333	-2.81935	0.00240604	Malignant neoplasm of breast
Menopausal and postmenopausal disorder	estrone	0.2	-2.81075	0.00247133	Malignant neoplasm of breast
Rheumatoid arthritis	fenoprofen	0.5	-2.79983	0.00255647	Malignant neoplasm of breast
Renal cell carcinoma	axitinib	0.333333	-2.76058	0.00288496	Malignant neoplasm of breast
Ulcerative colitis	mesalazine	0.714286	-2.72026	0.0032615	Malignant neoplasm of breast
Systemic sclerosis	pomalidomide	0.333333	-2.72026	0.0032615	Malignant neoplasm of breast
Malignant pleural mesothelioma	pemetrexed	0.5	-2.72003	0.0032638	Malignant neoplasm of breast
Osteoarthritis	rofecoxib	0.5	-2.65409	0.00397611	Malignant neoplasm of breast
Pulmonary and extrapulmonary tuberculosis	aminosalicylic acid	0.666667	-2.6472	0.00405811	Malignant neoplasm of breast
Inflammatory bowel disease	aminosalicylic acid	0.666667	-2.6472	0.00405811	Malignant neoplasm of breast
Anaesthesia	thiopental	1.16667	-2.63384	0.00422131	Malignant neoplasm of breast
Wilson disease	zinc acetate	1.04348	-2.60509	0.0045925	Malignant neoplasm of breast
Chronic myelogenous leukaemia	nilotinib	0	-2.57398	0.00502677	Malignant neoplasm of breast
Metastatic colorectal cancer	aflibercept	0.666667	-2.51306	0.00598439	Malignant neoplasm of breast
Alzheimer disease	donepezil	0.933333	-2.49875	0.00623164	Malignant neoplasm of breast
Hypertension	minoxidil	0.666667	-2.47456	0.00667	Malignant neoplasm of breast
Pain	ibuprofen	0.8	-2.46861	0.0067819	Malignant neoplasm of breast
Contraception	desogestrel	0	-2.46606	0.00683051	Malignant neoplasm of breast
Ovarian cancer	topotecan	0.5	-2.4408	0.00732742	Malignant neoplasm of breast
Mesothelioma	nintedanib	0.583333	-2.4315	0.00751832	Malignant neoplasm of breast
Lymphatic filariasis	diethylcarbamazine	0.5	-2.39337	0.0083471	Malignant neoplasm of breast
Painful bladder syndrome	pentosan polysulfate	0.666667	-2.38804	0.00846936	Malignant neoplasm of breast
Interstitial cystitis	pentosan polysulfate	0.666667	-2.38804	0.00846936	Malignant neoplasm of breast
Cutaneous T-cell lymphoma	bexarotene	0.666667	-2.38465	0.00854758	Malignant neoplasm of breast
Contraception	ethynodiol diacetate	0	-2.36854	0.00892913	Malignant neoplasm of breast
Multiple myeloma	thalidomide	0.714286	-2.3452	0.00950843	Malignant neoplasm of breast
Female infertility	menotropins	0.5	-2.3409	0.00961878	Malignant neoplasm of breast
Allergic rhinitis	diphenylpyraline	0.5	-2.32562	0.0100195	Malignant neoplasm of breast
Bacterial infection	ampicillin	1	-2.31173	0.0103962	Malignant neoplasm of breast
Itching	naphazoline	0.5	-2.2928	0.0109297	Malignant neoplasm of breast
Hyperaemia	naphazoline	0.5	-2.2928	0.0109297	Malignant neoplasm of breast
Benign prostatic hyperplasia	tamsulosin	0.666667	-2.24188	0.0124844	Malignant neoplasm of breast
Hypertension	levamlodipine	0.5	-2.23508	0.0127062	Malignant neoplasm of breast
Prostate cancer	flutamide	0.333333	-2.22398	0.013075	Malignant neoplasm of breast
Ankylosing spondylitis	dexibuprofen	0.916667	-2.19888	0.0139433	Malignant neoplasm of breast
Ophthalmic graves disease	phenylephrine	0.666667	-2.19597	0.014047	Malignant neoplasm of breast
Neurofibromatosis type 1	pexidartinib	0.5	-2.19122	0.0142179	Malignant neoplasm of breast
Colorectal cancer	irinotecan	0.5	-2.18308	0.014515	Malignant neoplasm of breast
Cushing disease	aminoglutethimide	1	-2.17414	0.0148475	Malignant neoplasm of breast
Rheumatoid arthritis	celecoxib	0.75	-2.14025	0.0161673	Malignant neoplasm of breast
Pain	celecoxib	0.75	-2.14025	0.0161673	Malignant neoplasm of breast
Narcolepsy	modafinil	0.5	-2.13942	0.0162008	Malignant neoplasm of breast
Solid tumour/cancer	daunorubicin	0.5	-2.12368	0.0168486	Malignant neoplasm of breast
Acute myeloid leukaemia	daunorubicin	0.5	-2.12368	0.0168486	Malignant neoplasm of breast
Gastroesophageal reflux disease	omeprazole	0.5	-2.06647	0.0193921	Malignant neoplasm of breast
Liver disease	acetylcysteine	0.8	-2.06393	0.0195121	Malignant neoplasm of breast
Hypertension	prazosin	0.833333	-2.05475	0.0199515	Malignant neoplasm of breast
Benign prostatic hyperplasia	prazosin	0.833333	-2.05475	0.0199515	Malignant neoplasm of breast
Congestive heart failure	prazosin	0.833333	-2.05475	0.0199515	Malignant neoplasm of breast
Benign prostatic hyperplasia	alfuzosin	0.75	-2.00903	0.0222668	Malignant neoplasm of breast
Contraception	copper	1.01471	-2.00523	0.0224692	Malignant neoplasm of breast
Solid tumour/cancer	etoposide	0.5	-1.99294	0.023134	Malignant neoplasm of breast
Breast cancer	trastuzumab	0.833333	-1.97589	0.0240836	Malignant neoplasm of breast
Intra ocular pressure reduction	apraclonidine	0.666667	-1.97531	0.0241163	Malignant neoplasm of breast
Gonorrheal vaginitis	diethylstilbestrol	0.444444	-1.96341	0.0247995	Malignant neoplasm of breast
Anemia	cyanocobalamin	1.16667	-1.9629	0.0248289	Malignant neoplasm of breast
Hypertension	captopril	0.8	-1.96283	0.0248332	Malignant neoplasm of breast
Bacterial infection	gentamicin	0.5	-1.94414	0.0259392	Malignant neoplasm of breast
Contraception	norgestimate	0	-1.94155	0.0260958	Malignant neoplasm of breast
Major depressive disorder	escitalopram	1.06667	-1.94106	0.0261258	Malignant neoplasm of breast
Acquired methemoglobinemia	methylene blue	0.5	-1.93727	0.0263563	Malignant neoplasm of breast
Orthostatic hypotension	midodrine	0.666667	-1.93577	0.0264479	Malignant neoplasm of breast
Tumour	doxorubicin	0.5	-1.92984	0.0268133	Malignant neoplasm of breast
Solid tumour/cancer	doxorubicin	0.5	-1.92984	0.0268133	Malignant neoplasm of breast
Type-1/2 diabetes	insulin degludec	0.5	-1.92984	0.0268133	Malignant neoplasm of breast
Benign prostatic hyperplasia	silodosin	0.666667	-1.9192	0.0274796	Malignant neoplasm of breast
Bacterial infection	minocycline	0.714286	-1.9014	0.0286248	Malignant neoplasm of breast
Hypertension	methoxamine	0.666667	-1.89608	0.028975	Malignant neoplasm of breast
Pain	alefacept	0.9	-1.87978	0.0300693	Malignant neoplasm of breast
Gout	sulfinpyrazone	0.75	-1.87849	0.0301573	Malignant neoplasm of breast
Pulmonary hypertension	epoprostenol	1	-1.87632	0.030306	Malignant neoplasm of breast
Congestive heart failure	triamterene	0.75	-1.87397	0.0304674	Malignant neoplasm of breast
Hypertension	triamterene	0.75	-1.87397	0.0304674	Malignant neoplasm of breast
Edema	triamterene	0.75	-1.87397	0.0304674	Malignant neoplasm of breast
Respiratory tract disease	dexrazoxane	0.5	-1.8735	0.0304997	Malignant neoplasm of breast
Chemoprotection	dexrazoxane	0.5	-1.8735	0.0304997	Malignant neoplasm of breast
Breast cancer	dexrazoxane	0.5	-1.8735	0.0304997	Malignant neoplasm of breast
Congenital alopecia	calcitriol	0.5	-1.86908	0.0308055	Malignant neoplasm of breast
Obesity	benzphetamine	0.75	-1.85467	0.0318216	Malignant neoplasm of breast
Hypertension	doxazosin	1	-1.85031	0.0321347	Malignant neoplasm of breast
Malaria	primaquine	0.5	-1.8448	0.0325334	Malignant neoplasm of breast
Pemphigus vulgaris	etanercept	0.923077	-1.82408	0.0340701	Malignant neoplasm of breast
Sciatica	etanercept	0.923077	-1.82408	0.0340701	Malignant neoplasm of breast
Arthritis	etanercept	0.923077	-1.82408	0.0340701	Malignant neoplasm of breast
Condyloma	podofilox	0.666667	-1.82054	0.0343388	Malignant neoplasm of breast
External genital and perianal wart	podofilox	0.666667	-1.82054	0.0343388	Malignant neoplasm of breast
Benign prostatic hyperplasia	terazosin	1	-1.81689	0.0346171	Malignant neoplasm of breast
Glaucoma/ocular hypertension	dapiprazole	0.666667	-1.81248	0.0349557	Malignant neoplasm of breast
Depression	minaprine	1	-1.79095	0.0366505	Malignant neoplasm of breast
Fungal infection	ketoconazole	0.6	-1.78333	0.0372663	Malignant neoplasm of breast
Dermal necrosis	phentolamine	0.75	-1.77841	0.0376682	Malignant neoplasm of breast
Ventricular tachycardia	mexiletine	0.5	-1.77315	0.0381018	Malignant neoplasm of breast
Muscular dystrophy	pargyline	1	-1.7715	0.0382391	Malignant neoplasm of breast
Skin imperfections	pargyline	1	-1.7715	0.0382391	Malignant neoplasm of breast
Hypertension	pargyline	1	-1.7715	0.0382391	Malignant neoplasm of breast
Hyperuricaemia	lesinurad	1	-1.76909	0.0384395	Malignant neoplasm of breast
Prostate cancer	darolutamide	0	-1.75281	0.0398173	Malignant neoplasm of breast
Female infertility	choriogonadotropin alfa	0.5	-1.74979	0.040077	Malignant neoplasm of breast
Malaria	pyrimethamine	0.5	-1.74932	0.0401181	Malignant neoplasm of breast
Allergic conjunctivitis	epinastine	1	-1.74812	0.0402214	Malignant neoplasm of breast
Parkinson disease	nadh	1.1791	-1.738	0.0411053	Malignant neoplasm of breast
Human immunodeficiency virus-1 infection	ibalizumab	0.666667	-1.73227	0.0416124	Malignant neoplasm of breast
Skin imperfections	selegiline	1	-1.73163	0.0416694	Malignant neoplasm of breast
Major depressive disorder	selegiline	1	-1.73163	0.0416694	Malignant neoplasm of breast
Solid tumour/cancer	dactinomycin	0.5	-1.7257	0.0422008	Malignant neoplasm of breast
Anxiety disorder	methylphenobarbital	1.27273	-1.7219	0.0425434	Malignant neoplasm of breast
Allergic rhinitis	fluticasone	0.5	-1.70431	0.0441617	Malignant neoplasm of breast
Solid tumour/cancer	epirubicin	0.5	-1.69706	0.044843	Malignant neoplasm of breast
Prostate cancer	tranylcypromine	1	-1.69135	0.0453855	Malignant neoplasm of breast
Major depressive disorder	tranylcypromine	1	-1.69135	0.0453855	Malignant neoplasm of breast
Rheumatoid arthritis	fostamatinib	0.976351	-1.691	0.0454181	Malignant neoplasm of breast
Immune thrombocytopenic purpura	fostamatinib	0.976351	-1.691	0.0454181	Malignant neoplasm of breast
Acute myeloid leukaemia	gemtuzumab ozogamicin	1	-1.6824	0.0462459	Malignant neoplasm of breast
Nausea	droperidol	0.5	-1.68139	0.0463439	Malignant neoplasm of breast
Rheumatoid arthritis	indomethacin	1	-1.65006	0.0494655	Malignant neoplasm of breast
Allergy	epinephrine	0.875	-1.64691	0.0497878	Malignant neoplasm of breast
Angina pectoris	abciximab	0.538462	-6.29361	1.5508e-10	Liver Cirrhosis, Experimental
Kinetoplastids	vitamin a	1.05882	-5.55271	1.40638e-08	Liver Cirrhosis, Experimental
Night blindness	vitamin a	1.05882	-5.55271	1.40638e-08	Liver Cirrhosis, Experimental
Wilson disease	zinc acetate	1.02609	-5.30029	5.78106e-08	Liver Cirrhosis, Experimental
Contraception	copper	0.992647	-5.1664	1.1932e-07	Liver Cirrhosis, Experimental
Inflammation	fluocinolone acetonide	0.166667	-5.12199	1.51166e-07	Liver Cirrhosis, Experimental
Renal transplantation	efalizumab	0.5	-5.1	1.69827e-07	Liver Cirrhosis, Experimental
Psoriasis vulgaris	efalizumab	0.5	-5.1	1.69827e-07	Liver Cirrhosis, Experimental
Myocardial infarction	urokinase	0.5	-4.84746	6.25269e-07	Liver Cirrhosis, Experimental
Osteoarthritis	glucosamine	0.25	-4.79025	8.32866e-07	Liver Cirrhosis, Experimental
Breast cancer	trastuzumab	0.666667	-4.61911	1.92692e-06	Liver Cirrhosis, Experimental
Glaucoma/ocular hypertension	bevacizumab	0.5	-4.61551	1.96067e-06	Liver Cirrhosis, Experimental
Common cold	zinc chloride	1.02609	-4.59992	2.11328e-06	Liver Cirrhosis, Experimental
Non-hodgkin lymphoma	tositumomab	0.6	-4.57973	2.32786e-06	Liver Cirrhosis, Experimental
Bacterial infection	minocycline	0.428571	-4.54017	2.81049e-06	Liver Cirrhosis, Experimental
Organ transplant rejection	basiliximab	0.583333	-4.5212	3.07449e-06	Liver Cirrhosis, Experimental
Chronic myelogenous leukaemia	imatinib	0.5	-4.48667	3.61729e-06	Liver Cirrhosis, Experimental
Lung cancer	imatinib	0.5	-4.48667	3.61729e-06	Liver Cirrhosis, Experimental
Intestinal cancer	imatinib	0.5	-4.48667	3.61729e-06	Liver Cirrhosis, Experimental
Systemic mastocytosis	imatinib	0.5	-4.48667	3.61729e-06	Liver Cirrhosis, Experimental
Diabetic complication	becaplermin	0	-4.43661	4.56928e-06	Liver Cirrhosis, Experimental
Pemphigus vulgaris	etanercept	0.615385	-4.40378	5.31894e-06	Liver Cirrhosis, Experimental
Arthritis	etanercept	0.615385	-4.40378	5.31894e-06	Liver Cirrhosis, Experimental
Sciatica	etanercept	0.615385	-4.40378	5.31894e-06	Liver Cirrhosis, Experimental
Endometriosis	naproxen	0	-4.3529	6.71756e-06	Liver Cirrhosis, Experimental
Osteoarthritis	naproxen	0	-4.3529	6.71756e-06	Liver Cirrhosis, Experimental
Pain	naproxen	0	-4.3529	6.71756e-06	Liver Cirrhosis, Experimental
Pain	alefacept	0.6	-4.32316	7.69035e-06	Liver Cirrhosis, Experimental
Malnutrition	pyridoxal phosphate	1.12245	-4.31355	8.03285e-06	Liver Cirrhosis, Experimental
Organ transplant rejection	muromonab	0.714286	-4.30791	8.24025e-06	Liver Cirrhosis, Experimental
Pulmonary embolism	streptokinase	0	-4.24264	1.10452e-05	Liver Cirrhosis, Experimental
Pain	piroxicam	0	-4.16192	1.57792e-05	Liver Cirrhosis, Experimental
Hypertension	captopril	0.4	-4.09552	2.10614e-05	Liver Cirrhosis, Experimental
Dravet syndrome	cannabidiol	1.05263	-4.04926	2.56894e-05	Liver Cirrhosis, Experimental
LennoxGastaut syndrome	cannabidiol	1.05263	-4.04926	2.56894e-05	Liver Cirrhosis, Experimental
Rheumatoid arthritis	celecoxib	0.5	-4.0464	2.60058e-05	Liver Cirrhosis, Experimental
Pain	celecoxib	0.5	-4.0464	2.60058e-05	Liver Cirrhosis, Experimental
Colorectal cancer	cetuximab	0.636364	-4.03292	2.75439e-05	Liver Cirrhosis, Experimental
Acute myeloid leukaemia	gemtuzumab ozogamicin	0.727273	-4.02267	2.87716e-05	Liver Cirrhosis, Experimental
Migraine	lornoxicam	0	-4.01719	2.94486e-05	Liver Cirrhosis, Experimental
Malaria	chloroquine	0.333333	-3.9957	3.22522e-05	Liver Cirrhosis, Experimental
Pain	acetaminophen	0.25	-3.98266	3.40748e-05	Liver Cirrhosis, Experimental
Knee osteoarthritis	lumiracoxib	0	-3.93989	4.07597e-05	Liver Cirrhosis, Experimental
Respiratory syncytial virus infection	palivizumab	0.555556	-3.92701	4.30046e-05	Liver Cirrhosis, Experimental
Inflammation	aceclofenac	0	-3.88052	5.21171e-05	Liver Cirrhosis, Experimental
Ankylosing spondylitis	dexibuprofen	0.75	-3.87945	5.23473e-05	Liver Cirrhosis, Experimental
Sarcoidosis	collagenase clostridium histolyticum	0.25	-3.79019	7.52659e-05	Liver Cirrhosis, Experimental
Multiple myeloma	carfilzomib	0.5	-3.75233	8.75984e-05	Liver Cirrhosis, Experimental
Osteoarthritis	diclofenac	0	-3.69143	0.0001115	Liver Cirrhosis, Experimental
Hormone deficiency	somatrem	0.5	-3.67156	0.000120539	Liver Cirrhosis, Experimental
Osteoarthritis	choline magnesium trisalicylate	0	-3.63038	0.000141501	Liver Cirrhosis, Experimental
Osteoarthritis	nepafenac	0	-3.59948	0.00015943	Liver Cirrhosis, Experimental
Miosis	suprofen	0	-3.59801	0.000160332	Liver Cirrhosis, Experimental
Pain	ibuprofen	0.7	-3.57412	0.000175707	Liver Cirrhosis, Experimental
Hypercholesterolaemia	rosuvastatin	0	-3.54657	0.000195139	Liver Cirrhosis, Experimental
Elevated C-reactive protein	rosuvastatin	0	-3.54657	0.000195139	Liver Cirrhosis, Experimental
Dysmenorrhea	flufenamic acid	0.5	-3.53636	0.000202838	Liver Cirrhosis, Experimental
Urothelial carcinoma	erdafitinib	0.666667	-3.45755	0.000272557	Liver Cirrhosis, Experimental
Multiple sclerosis	alemtuzumab	0.7	-3.44934	0.000280984	Liver Cirrhosis, Experimental
Chronic lymphocytic leukaemia	alemtuzumab	0.7	-3.44934	0.000280984	Liver Cirrhosis, Experimental
Arthritis	meloxicam	0	-3.4459	0.000284584	Liver Cirrhosis, Experimental
Depression	phenelzine	0.833333	-3.43444	0.000296894	Liver Cirrhosis, Experimental
Skin imperfections	phenelzine	0.833333	-3.43444	0.000296894	Liver Cirrhosis, Experimental
Postoperative inflammation	bromfenac	0	-3.43079	0.000300911	Liver Cirrhosis, Experimental
Rheumatoid arthritis	oxaprozin	0	-3.4168	0.000316808	Liver Cirrhosis, Experimental
Osteoarthritis	valdecoxib	0.333333	-3.40713	0.000328252	Liver Cirrhosis, Experimental
Gastrointestinal cancer	sunitinib	0.625	-3.39954	0.000337496	Liver Cirrhosis, Experimental
Rheumatoid arthritis	salsalate	0	-3.39685	0.000340826	Liver Cirrhosis, Experimental
Rheumatoid arthritis	sulindac	0.714286	-3.36385	0.000384314	Liver Cirrhosis, Experimental
Cardiovascular disease	lovastatin	0.333333	-3.34099	0.000417402	Liver Cirrhosis, Experimental
Hypercholesterolaemia	lovastatin	0.333333	-3.34099	0.000417402	Liver Cirrhosis, Experimental
Acute coronary syndrome	tirofiban	0	-3.33902	0.000420366	Liver Cirrhosis, Experimental
Rheumatoid arthritis	tenoxicam	0	-3.32226	0.000446463	Liver Cirrhosis, Experimental
Dermatitis	bufexamac	0.5	-3.30989	0.000466655	Liver Cirrhosis, Experimental
Dysmenorrhea	mefenamic acid	0	-3.3082	0.000469486	Liver Cirrhosis, Experimental
Chronic pain	phenylbutazone	0.333333	-3.28415	0.000511455	Liver Cirrhosis, Experimental
Paroxysmal supraventricular tachycardia	adenosine	0.5	-3.28232	0.000514783	Liver Cirrhosis, Experimental
Postoperative inflammation	ketorolac	0	-3.27098	0.000535876	Liver Cirrhosis, Experimental
Human immunodeficiency virus infection	glutathione	1.15789	-3.26459	0.000548119	Liver Cirrhosis, Experimental
Rheumatoid arthritis	tolmetin	0	-3.24658	0.00058401	Liver Cirrhosis, Experimental
Solid tumour/cancer	mifamurtide	0.5	-3.23333	0.000611774	Liver Cirrhosis, Experimental
Neurofibromatosis type 1	pexidartinib	0.5	-3.22035	0.00064017	Liver Cirrhosis, Experimental
Pain	carprofen	0	-3.20736	0.0006698	Liver Cirrhosis, Experimental
Malignant pleural effusion	catumaxomab	0.714286	-3.19994	0.000687287	Liver Cirrhosis, Experimental
Pain	trolamine salicylate	0	-3.19092	0.000709094	Liver Cirrhosis, Experimental
Rheumatoid arthritis	flurbiprofen	0	-3.17379	0.000752311	Liver Cirrhosis, Experimental
Myasthenia gravis	pyridostigmine	0.666667	-3.14772	0.000822736	Liver Cirrhosis, Experimental
Pain	tiaprofenic acid	0	-3.13804	0.000850416	Liver Cirrhosis, Experimental
Metastatic colorectal cancer	aflibercept	0.666667	-3.13556	0.000857637	Liver Cirrhosis, Experimental
Ulcerative colitis	olsalazine	0.5	-3.10914	0.000938174	Liver Cirrhosis, Experimental
Schizophrenia	risperidone	1	-3.04543	0.00116175	Liver Cirrhosis, Experimental
Pain	diflunisal	0	-3.027	0.00123498	Liver Cirrhosis, Experimental
Colorectal cancer	midostaurin	0.666667	-3.01493	0.00128518	Liver Cirrhosis, Experimental
Chronic myelomonocytic leukaemia	midostaurin	0.666667	-3.01493	0.00128518	Liver Cirrhosis, Experimental
Acute myeloid leukaemia	midostaurin	0.666667	-3.01493	0.00128518	Liver Cirrhosis, Experimental
Systemic mastocytosis	midostaurin	0.666667	-3.01493	0.00128518	Liver Cirrhosis, Experimental
Ulcerative colitis	mesalazine	0.714286	-3.00637	0.00132195	Liver Cirrhosis, Experimental
Pain	nabumetone	0	-3.00448	0.00133018	Liver Cirrhosis, Experimental
Osteoporosis	tiludronic acid	0.5	-2.98496	0.00141807	Liver Cirrhosis, Experimental
Anaesthesia	thiamylal	0.666667	-2.91564	0.00177481	Liver Cirrhosis, Experimental
Musculoskeletal pain	ketoprofen	0.333333	-2.91435	0.00178215	Liver Cirrhosis, Experimental
Pain	ketoprofen	0.333333	-2.91435	0.00178215	Liver Cirrhosis, Experimental
Asthma	enprofylline	0.833333	-2.89467	0.00189778	Liver Cirrhosis, Experimental
Hypercholesterolaemia	simvastatin	0.333333	-2.88824	0.00193705	Liver Cirrhosis, Experimental
Postoperative hemorrhage	aminocaproic acid	0.333333	-2.87143	0.00204307	Liver Cirrhosis, Experimental
Bleeding disorder	aminocaproic acid	0.333333	-2.87143	0.00204307	Liver Cirrhosis, Experimental
Non-small-cell lung cancer	denileukin diftitox	0.333333	-2.86194	0.00210531	Liver Cirrhosis, Experimental
leukaemia	denileukin diftitox	0.333333	-2.86194	0.00210531	Liver Cirrhosis, Experimental
Pain	etodolac	0.333333	-2.83473	0.0022932	Liver Cirrhosis, Experimental
Schizophrenia	sulpiride	0.75	-2.811	0.0024694	Liver Cirrhosis, Experimental
Organ transplant rejection	sirolimus	0.333333	-2.77885	0.0027276	Liver Cirrhosis, Experimental
Dutch elm disease	sirolimus	0.333333	-2.77885	0.0027276	Liver Cirrhosis, Experimental
Schizophrenia	paliperidone	1	-2.75967	0.00289295	Liver Cirrhosis, Experimental
Menorrhagia	danazol	0.8	-2.75714	0.00291544	Liver Cirrhosis, Experimental
Breast cancer	danazol	0.8	-2.75714	0.00291544	Liver Cirrhosis, Experimental
Rheumatoid arthritis	indomethacin	0.888889	-2.72011	0.00326299	Liver Cirrhosis, Experimental
Hypertension	minoxidil	0.666667	-2.71959	0.00326811	Liver Cirrhosis, Experimental
Non-hodgkin lymphoma	aldesleukin	0.333333	-2.67062	0.00378555	Liver Cirrhosis, Experimental
Renal cell carcinoma	aldesleukin	0.333333	-2.67062	0.00378555	Liver Cirrhosis, Experimental
Myocardial infarction	tenecteplase	0.727273	-2.63501	0.00420675	Liver Cirrhosis, Experimental
Type-1/2 diabetes	pramlintide	0.75	-2.60561	0.00458552	Liver Cirrhosis, Experimental
Breast cancer	bosutinib	0.8	-2.60098	0.00464791	Liver Cirrhosis, Experimental
Rheumatoid arthritis	fenoprofen	0.5	-2.59788	0.00469004	Liver Cirrhosis, Experimental
Congestive heart failure	levosimendan	0.75	-2.59057	0.00479086	Liver Cirrhosis, Experimental
Solid tumour/cancer	nitric oxide	0.666667	-2.57305	0.00504037	Liver Cirrhosis, Experimental
Respiratory failure	nitric oxide	0.666667	-2.57305	0.00504037	Liver Cirrhosis, Experimental
Nasal congestion	pseudoephedrine	0.904762	-2.56017	0.00523101	Liver Cirrhosis, Experimental
Inflammatory bowel disease	balsalazide	0.5	-2.54206	0.00551014	Liver Cirrhosis, Experimental
Epilepsy	vigabatrin	0.5	-2.53525	0.00561829	Liver Cirrhosis, Experimental
Infantile spasm	vigabatrin	0.5	-2.53525	0.00561829	Liver Cirrhosis, Experimental
Complex partial seizure	vigabatrin	0.5	-2.53525	0.00561829	Liver Cirrhosis, Experimental
Growth failure	mecasermin	0.5	-2.53442	0.00563173	Liver Cirrhosis, Experimental
Rheumatoid arthritis	sulfasalazine	0.9	-2.52633	0.005763	Liver Cirrhosis, Experimental
Diabetic complication	gliquidone	0.5	-2.517	0.00591786	Liver Cirrhosis, Experimental
Erectile dysfunction	yohimbine	1.11765	-2.51338	0.00597895	Liver Cirrhosis, Experimental
Hypertension	methyldopa	0.5	-2.49948	0.0062187	Liver Cirrhosis, Experimental
Glaucoma/ocular hypertension	methazolamide	1	-2.49821	0.00624109	Liver Cirrhosis, Experimental
Asthma	aminophylline	0.75	-2.49483	0.00630086	Liver Cirrhosis, Experimental
Bronchial asthma	aminophylline	0.75	-2.49483	0.00630086	Liver Cirrhosis, Experimental
Lymphatic filariasis	diethylcarbamazine	0.5	-2.49384	0.0063185	Liver Cirrhosis, Experimental
Rheumatoid arthritis	sarilumab	0.857143	-2.48759	0.00643065	Liver Cirrhosis, Experimental
Insomnia	zaleplon	0.5	-2.4744	0.00667294	Liver Cirrhosis, Experimental
Kidney transplant rejection	belatacept	0.5	-2.46436	0.00686283	Liver Cirrhosis, Experimental
Parkinson disease	nadh	1.22388	-2.45962	0.00695417	Liver Cirrhosis, Experimental
Rheumatoid arthritis	abatacept	0.5	-2.44184	0.00730635	Liver Cirrhosis, Experimental
Congestive heart failure	carvedilol	0.944444	-2.42467	0.00766106	Liver Cirrhosis, Experimental
Neuropathic pain	capsaicin	0.5	-2.4223	0.0077112	Liver Cirrhosis, Experimental
Bacterial infection	benzylpenicilloyl polylysine	0.5	-2.3369	0.00972228	Liver Cirrhosis, Experimental
Depression	minaprine	1	-2.32317	0.0100851	Liver Cirrhosis, Experimental
Hypercholesterolaemia	pravastatin	0.5	-2.32317	0.0100851	Liver Cirrhosis, Experimental
Acute lymphoblastic leukaemia	ponatinib	0.866667	-2.27163	0.0115544	Liver Cirrhosis, Experimental
Allergy	epinephrine	0.875	-2.27021	0.0115973	Liver Cirrhosis, Experimental
Schizophrenia	clozapine	1.25926	-2.26833	0.0116545	Liver Cirrhosis, Experimental
Diarrhea	loperamide	0.857143	-2.26435	0.0117763	Liver Cirrhosis, Experimental
Atopic dermatitis	pimecrolimus	0.5	-2.26147	0.011865	Liver Cirrhosis, Experimental
Schizophrenia	olanzapine	1.36364	-2.25727	0.0119955	Liver Cirrhosis, Experimental
Diabetic nephropathy	defibrotide	0.666667	-2.19769	0.0139856	Liver Cirrhosis, Experimental
Hepatic veno-occlusive disease	defibrotide	0.666667	-2.19769	0.0139856	Liver Cirrhosis, Experimental
Cerebrovascular ischaemia	drotrecogin alfa	1	-2.19573	0.0140556	Liver Cirrhosis, Experimental
Severe sepsis	drotrecogin alfa	1	-2.19573	0.0140556	Liver Cirrhosis, Experimental
Mesothelioma	nintedanib	0.833333	-2.18654	0.0143879	Liver Cirrhosis, Experimental
Schizophrenia	thioridazine	0.833333	-2.16967	0.0150158	Liver Cirrhosis, Experimental
Diabetic complication	gliclazide	0.5	-2.16641	0.0151399	Liver Cirrhosis, Experimental
Chronic obstructive pulmonary disease	benralizumab	0.5	-2.1505	0.0157577	Liver Cirrhosis, Experimental
Asthma	benralizumab	0.5	-2.1505	0.0157577	Liver Cirrhosis, Experimental
Open-angle glaucoma	dorzolamide	1	-2.11431	0.0172444	Liver Cirrhosis, Experimental
Hyperprolactinaemia	cabergoline	1.15	-2.09721	0.0179874	Liver Cirrhosis, Experimental
Acne vulgaris	sucralfate	0.6	-2.08434	0.0185647	Liver Cirrhosis, Experimental
Parkinson disease	ropinirole	1	-2.05383	0.0199961	Liver Cirrhosis, Experimental
Hypercholesterolaemia	fluvastatin	0.5	-2.04705	0.0203268	Liver Cirrhosis, Experimental
Hyperglyceridemia	icosapent	1	-2.04226	0.0205627	Liver Cirrhosis, Experimental
Hypertriglyceridemia	icosapent	1	-2.04226	0.0205627	Liver Cirrhosis, Experimental
Thrombin deficiency	icosapent	1	-2.04226	0.0205627	Liver Cirrhosis, Experimental
Chronic granulomatous disease	interferon gamma-1b	0.5	-2.04024	0.0206631	Liver Cirrhosis, Experimental
Malignant essential hypertension	phenoxybenzamine	1	-2.0065	0.0224012	Liver Cirrhosis, Experimental
Erectile dysfunction	bremelanotide	1	-1.99388	0.0230828	Liver Cirrhosis, Experimental
Sexual dysfunction	bremelanotide	1	-1.99388	0.0230828	Liver Cirrhosis, Experimental
Hypertension	clonidine	1	-1.98066	0.0238147	Liver Cirrhosis, Experimental
Intermittent claudication	pentoxifylline	1	-1.97638	0.024056	Liver Cirrhosis, Experimental
Parkinson disease	bromocriptine	1.16667	-1.97432	0.0241724	Liver Cirrhosis, Experimental
Acidosis	tromethamine	1	-1.9701	0.0244136	Liver Cirrhosis, Experimental
Hypothyroidism	levothyroxine	0.75	-1.95133	0.0255088	Liver Cirrhosis, Experimental
Tuberculosis	isoniazid	1	-1.94414	0.0259392	Liver Cirrhosis, Experimental
Hypercholesterolaemia	ezetimibe	1	-1.92212	0.0272954	Liver Cirrhosis, Experimental
Malnutrition	pyruvic acid	1.28571	-1.92057	0.027393	Liver Cirrhosis, Experimental
Allergic rhinitis	xylometazoline	1	-1.90352	0.0284866	Liver Cirrhosis, Experimental
Congestive heart failure	cyclothiazide	1	-1.90199	0.0285864	Liver Cirrhosis, Experimental
Malaria	primaquine	0.5	-1.88953	0.0294106	Liver Cirrhosis, Experimental
Osteoporosis	raloxifene	0.75	-1.83814	0.0330206	Liver Cirrhosis, Experimental
Angina pectoris	dronedarone	1.16	-1.83361	0.0333562	Liver Cirrhosis, Experimental
Schizophrenia	quetiapine	1.26923	-1.82726	0.0338301	Liver Cirrhosis, Experimental
Hypercalcaemia	gallium nitrate	0.75	-1.81737	0.0345803	Liver Cirrhosis, Experimental
Non-small-cell lung cancer	porfimer sodium	0.5	-1.81535	0.0347354	Liver Cirrhosis, Experimental
Fungal infection	benzoic acid	1	-1.81092	0.0350764	Liver Cirrhosis, Experimental
Erectile dysfunction	moxisylyte	1	-1.79925	0.0359895	Liver Cirrhosis, Experimental
Fungal infection	ketoconazole	0.8	-1.79662	0.0361979	Liver Cirrhosis, Experimental
Hepatitis C virus infection	telaprevir	1	-1.79098	0.0366485	Liver Cirrhosis, Experimental
Schizophrenia	ziprasidone	1.24	-1.7872	0.0369528	Liver Cirrhosis, Experimental
Open-angle glaucoma	brinzolamide	1.2	-1.77408	0.0380251	Liver Cirrhosis, Experimental
Cardiovascular disease	atorvastatin	0.8	-1.75398	0.0397168	Liver Cirrhosis, Experimental
Acute lymphoblastic leukaemia	amsacrine	0.75	-1.74123	0.0408218	Liver Cirrhosis, Experimental
Opioid dependence	lofexidine	1	-1.74067	0.0408703	Liver Cirrhosis, Experimental
Heroin and opiate withdrawal	lofexidine	1	-1.74067	0.0408703	Liver Cirrhosis, Experimental
Pulmonary embolism	alteplase	0.75	-1.72337	0.0424109	Liver Cirrhosis, Experimental
Headache	ergotamine	1.25	-1.70533	0.0440667	Liver Cirrhosis, Experimental
Parkinson disease	pergolide	1.17647	-1.70437	0.044156	Liver Cirrhosis, Experimental
Chronic pain	morphine	0.75	-1.70362	0.0442256	Liver Cirrhosis, Experimental
Schizophrenia	iloperidone	1.09091	-1.69796	0.0447579	Liver Cirrhosis, Experimental
Schizophrenia	loxapine	1.32258	-1.69277	0.0452501	Liver Cirrhosis, Experimental
Multiple myeloma	lenalidomide	0.75	-1.69149	0.0453718	Liver Cirrhosis, Experimental
Hypertension	fenoldopam	1.125	-1.66275	0.0481816	Liver Cirrhosis, Experimental
Breast cancer	goserelin	1	-1.64793	0.0496835	Liver Cirrhosis, Experimental
Wilson disease	zinc acetate	1.03478	-5.30348	5.68073e-08	Prostatic Neoplasms
Common cold	zinc chloride	1.03478	-5.05777	2.1209e-07	Prostatic Neoplasms
Myocardial infarction	urokinase	0.5	-4.61644	1.95189e-06	Prostatic Neoplasms
Solid tumour/cancer	epirubicin	0	-4.48076	3.71891e-06	Prostatic Neoplasms
Menopausal and postmenopausal disorder	estrone	0	-4.38523	5.79312e-06	Prostatic Neoplasms
Contraception	copper	1.03676	-4.37885	5.96541e-06	Prostatic Neoplasms
Condyloma	podofilox	0.666667	-4.33705	7.2204e-06	Prostatic Neoplasms
External genital and perianal wart	podofilox	0.666667	-4.33705	7.2204e-06	Prostatic Neoplasms
Cushing disease	aminoglutethimide	0.5	-4.12432	1.85917e-05	Prostatic Neoplasms
Human immunodeficiency virus infection	glutathione	1.15789	-3.99973	3.17071e-05	Prostatic Neoplasms
Tumour	doxorubicin	0.5	-3.93827	4.1035e-05	Prostatic Neoplasms
Solid tumour/cancer	doxorubicin	0.5	-3.93827	4.1035e-05	Prostatic Neoplasms
Acne vulgaris	riboflavin	0.5	-3.81874	6.7068e-05	Prostatic Neoplasms
Cushing disease	trilostane	0	-3.81127	6.91285e-05	Prostatic Neoplasms
Pulmonary embolism	alteplase	0.5	-3.75281	8.74333e-05	Prostatic Neoplasms
Dysmenorrhea	flufenamic acid	0.333333	-3.68906	0.000112543	Prostatic Neoplasms
Inflammation	fluocinolone acetonide	0.333333	-3.66508	0.000123631	Prostatic Neoplasms
Atrophic vaginitis	dienestrol	0	-3.62669	0.000143541	Prostatic Neoplasms
Metastatic colorectal cancer	aflibercept	0.666667	-3.49339	0.000238468	Prostatic Neoplasms
Solid tumour/cancer	curcumin	0.4	-3.41432	0.000319708	Prostatic Neoplasms
Bacterial infection	cefazolin	0.666667	-3.2883	0.000503971	Prostatic Neoplasms
Rheumatoid arthritis	fenoprofen	0.5	-3.26583	0.000545724	Prostatic Neoplasms
Heart attack	reteplase	0.5	-3.17203	0.000756895	Prostatic Neoplasms
Female infertility	clomifene	0	-3.17202	0.000756916	Prostatic Neoplasms
Ulcerative colitis	mesalazine	0.714286	-3.03398	0.00120676	Prostatic Neoplasms
Rheumatoid arthritis	oxaprozin	0.5	-3.02805	0.00123068	Prostatic Neoplasms
Chronic obstructive pulmonary disease	prasterone	1.1	-3.01553	0.00128267	Prostatic Neoplasms
Cardiovascular disease	prasterone	1.1	-3.01553	0.00128267	Prostatic Neoplasms
Tuberculosis	isoniazid	0.75	-3.01053	0.00130395	Prostatic Neoplasms
Pain	tiaprofenic acid	0.5	-3.00856	0.00131245	Prostatic Neoplasms
Acute lymphoblastic leukaemia	arsenic trioxide	0.5	-3.00129	0.00134417	Prostatic Neoplasms
Hypertension	captopril	0.8	-2.9483	0.00159763	Prostatic Neoplasms
Chronic pain	phenylbutazone	0.666667	-2.91794	0.00176177	Prostatic Neoplasms
Insomnia	zolpidem	1	-2.91218	0.0017946	Prostatic Neoplasms
Myocardial infarction	tenecteplase	0.727273	-2.90654	0.00182723	Prostatic Neoplasms
Oral mucositis	palifermin	0.666667	-2.90535	0.00183422	Prostatic Neoplasms
Acute coronary syndrome	anistreplase	0.5	-2.85228	0.00217036	Prostatic Neoplasms
Hormone deficiency	estriol	0	-2.83019	0.00232599	Prostatic Neoplasms
Acne vulgaris	sucralfate	0.6	-2.82172	0.00238831	Prostatic Neoplasms
Miosis	suprofen	0.5	-2.81007	0.0024765	Prostatic Neoplasms
Rheumatoid arthritis	sulfasalazine	0.9	-2.77811	0.00273383	Prostatic Neoplasms
Migraine	lornoxicam	0.5	-2.75581	0.00292734	Prostatic Neoplasms
Nasal polyp	lormetazepam	1.2	-2.75297	0.0029529	Prostatic Neoplasms
High cholesterol level	fenofibrate	0.666667	-2.74996	0.00298012	Prostatic Neoplasms
Bacterial infection	minocycline	0.714286	-2.74484	0.00302702	Prostatic Neoplasms
Pain	etodolac	0.333333	-2.74138	0.0030591	Prostatic Neoplasms
Pancreatic cancer	ruxolitinib	0	-2.72026	0.0032615	Prostatic Neoplasms
Essential thrombocythemia	ruxolitinib	0	-2.72026	0.0032615	Prostatic Neoplasms
High-risk myelofibrosis	ruxolitinib	0	-2.72026	0.0032615	Prostatic Neoplasms
Pain	trolamine salicylate	0.5	-2.70815	0.00338296	Prostatic Neoplasms
Diabetic complication	troglitazone	0.666667	-2.69538	0.00351538	Prostatic Neoplasms
Knee osteoarthritis	lumiracoxib	0.5	-2.6777	0.00370643	Prostatic Neoplasms
Rheumatoid arthritis	fostamatinib	1.03716	-2.67684	0.00371598	Prostatic Neoplasms
Immune thrombocytopenic purpura	fostamatinib	1.03716	-2.67684	0.00371598	Prostatic Neoplasms
Hyperprolactinaemia	galcanezumab	0	-2.66474	0.00385238	Prostatic Neoplasms
Gastroesophageal reflux disease	omeprazole	0.5	-2.61621	0.00444565	Prostatic Neoplasms
Growth failure	mecasermin	0.5	-2.61371	0.00447832	Prostatic Neoplasms
Contraception	levonorgestrel	0.2	-2.6039	0.00460847	Prostatic Neoplasms
Inflammation	aceclofenac	0.5	-2.58675	0.00484436	Prostatic Neoplasms
Osteoarthritis	diclofenac	0.5	-2.5718	0.00505852	Prostatic Neoplasms
Premature labour	progesterone	0.5	-2.56181	0.00520647	Prostatic Neoplasms
Contraception	progesterone	0.5	-2.56181	0.00520647	Prostatic Neoplasms
Hypothyroidism	levothyroxine	0.75	-2.5442	0.00547635	Prostatic Neoplasms
Gonorrheal vaginitis	diethylstilbestrol	0.444444	-2.54323	0.0054917	Prostatic Neoplasms
Breast cancer	toremifene	0	-2.53243	0.00566367	Prostatic Neoplasms
Pain	piroxicam	0.5	-2.50032	0.00620413	Prostatic Neoplasms
Ankylosing spondylitis	dexibuprofen	1	-2.49388	0.00631768	Prostatic Neoplasms
Rheumatoid arthritis	salsalate	0.5	-2.48768	0.0064289	Prostatic Neoplasms
Rheumatoid arthritis	flurbiprofen	0.5	-2.47803	0.00660542	Prostatic Neoplasms
Pain	nabumetone	0.5	-2.45435	0.00705702	Prostatic Neoplasms
Rheumatoid arthritis	baricitinib	0.5	-2.4376	0.00739265	Prostatic Neoplasms
Dermatitis	bufexamac	0.5	-2.40474	0.00809197	Prostatic Neoplasms
Osteoarthritis	rofecoxib	0.5	-2.38395	0.00856401	Prostatic Neoplasms
Schizophrenia	pregnenolone	0.5	-2.38009	0.00865409	Prostatic Neoplasms
Postoperative inflammation	ketorolac	0.5	-2.37702	0.00872647	Prostatic Neoplasms
Osteoarthritis	nepafenac	0.5	-2.37702	0.00872647	Prostatic Neoplasms
Inflammation	amcinonide	0	-2.37425	0.00879222	Prostatic Neoplasms
Solid tumour/cancer	mifamurtide	0.5	-2.36854	0.00892913	Prostatic Neoplasms
Prostate cancer	flutamide	0.333333	-2.36184	0.00909219	Prostatic Neoplasms
Congestive heart failure	nesiritide	0.666667	-2.35536	0.0092523	Prostatic Neoplasms
Pain	carprofen	0.5	-2.33086	0.00988027	Prostatic Neoplasms
Hyperprolactinaemia	fremanezumab	0	-2.31181	0.0103942	Prostatic Neoplasms
Parkinson disease	nadh	1.25926	-2.31094	0.0104181	Prostatic Neoplasms
Solid tumour/cancer	daunorubicin	0.5	-2.29467	0.0108761	Prostatic Neoplasms
Acute myeloid leukaemia	daunorubicin	0.5	-2.29467	0.0108761	Prostatic Neoplasms
Acute lymphoblastic leukaemia	amsacrine	0.75	-2.29398	0.0108959	Prostatic Neoplasms
Musculoskeletal pain	ketoprofen	0.666667	-2.28832	0.0110594	Prostatic Neoplasms
Pain	ketoprofen	0.666667	-2.28832	0.0110594	Prostatic Neoplasms
Asthma	budesonide	0	-2.27863	0.0113445	Prostatic Neoplasms
Rheumatoid arthritis	tenoxicam	0.5	-2.27601	0.0114226	Prostatic Neoplasms
Inflammation	hydrocortisone	0	-2.27315	0.0115087	Prostatic Neoplasms
Dravet syndrome	stiripentol	1.4	-2.24607	0.0123498	Prostatic Neoplasms
Epilepsy	stiripentol	1.4	-2.24607	0.0123498	Prostatic Neoplasms
Hyperuricaemia	lesinurad	1	-2.24479	0.0123907	Prostatic Neoplasms
Postoperative inflammation	bromfenac	0.5	-2.23309	0.0127715	Prostatic Neoplasms
Hypertension	lisinopril	0.5	-2.21263	0.0134614	Prostatic Neoplasms
Rheumatoid arthritis	indomethacin	1	-2.20721	0.0136498	Prostatic Neoplasms
Acute coronary syndrome	tirofiban	0.5	-2.20335	0.013785	Prostatic Neoplasms
Hormone deficiency	somatrem	0.5	-2.20212	0.0138285	Prostatic Neoplasms
Osteoarthritis	glucosamine	0.75	-2.19175	0.0141986	Prostatic Neoplasms
Adrenocortical carcinoma	mitotane	0.6	-2.18918	0.014292	Prostatic Neoplasms
Osteoarthritis	choline magnesium trisalicylate	0.5	-2.17701	0.01474	Prostatic Neoplasms
Cerebrovascular ischaemia	ademetionine	1.125	-2.17167	0.0149404	Prostatic Neoplasms
Dysmenorrhea	mefenamic acid	0.5	-2.16939	0.0150265	Prostatic Neoplasms
Pain	diflunisal	0.5	-2.1489	0.0158213	Prostatic Neoplasms
Endometriosis	naproxen	0.5	-2.13936	0.0162032	Prostatic Neoplasms
Pain	naproxen	0.5	-2.13936	0.0162032	Prostatic Neoplasms
Osteoarthritis	naproxen	0.5	-2.13936	0.0162032	Prostatic Neoplasms
Pain	ibuprofen	0.9	-2.1299	0.01659	Prostatic Neoplasms
Arthritis	meloxicam	0.5	-2.12257	0.016895	Prostatic Neoplasms
Ventricular tachycardia	mexiletine	0.5	-2.108	0.0175156	Prostatic Neoplasms
Rheumatoid arthritis	tolmetin	0.5	-2.10793	0.0175184	Prostatic Neoplasms
Ventricular arrhythmias	procainamide	0.666667	-2.10634	0.0175874	Prostatic Neoplasms
Painful bladder syndrome	pentosan polysulfate	0.666667	-2.08927	0.0183416	Prostatic Neoplasms
Interstitial cystitis	pentosan polysulfate	0.666667	-2.08927	0.0183416	Prostatic Neoplasms
Cerebrovascular ischaemia	drotrecogin alfa	1	-2.06914	0.0192663	Prostatic Neoplasms
Severe sepsis	drotrecogin alfa	1	-2.06914	0.0192663	Prostatic Neoplasms
Solid tumour/cancer	etoposide	0.5	-2.06647	0.0193921	Prostatic Neoplasms
Musculoskeletal disorder	carisoprodol	1.2	-2.06059	0.0196712	Prostatic Neoplasms
Breast cancer	pralatrexate	0.5	-2.04949	0.0202073	Prostatic Neoplasms
Peripheral T-cell lymphoma	pralatrexate	0.5	-2.04949	0.0202073	Prostatic Neoplasms
Cushing disease	mifepristone	0.5	-2.04717	0.0203207	Prostatic Neoplasms
Pulmonary and extrapulmonary tuberculosis	aminosalicylic acid	0.666667	-2.04266	0.0205429	Prostatic Neoplasms
Inflammatory bowel disease	aminosalicylic acid	0.666667	-2.04266	0.0205429	Prostatic Neoplasms
Nausea	cyclizine	0.5	-2.02335	0.0215185	Prostatic Neoplasms
Multiple sclerosis	leflunomide	0.666667	-2.01464	0.0219711	Prostatic Neoplasms
Arthritis	leflunomide	0.666667	-2.01464	0.0219711	Prostatic Neoplasms
Fungal infection	ketoconazole	0.6	-2.01317	0.0220486	Prostatic Neoplasms
Urinary tract infection	trimethoprim	0.5	-2.0097	0.0222316	Prostatic Neoplasms
Solid tumour/cancer	dactinomycin	0.5	-2.00135	0.0226772	Prostatic Neoplasms
Glaucoma/ocular hypertension	isoflurophate	1	-1.99047	0.0232698	Prostatic Neoplasms
Cushing disease	corticotropin	1	-1.96145	0.0249133	Prostatic Neoplasms
Hypertension	perindopril	0.5	-1.95959	0.0250218	Prostatic Neoplasms
Congestive heart failure	ramipril	1	-1.95257	0.0254354	Prostatic Neoplasms
Inflammatory bowel disease	balsalazide	0.75	-1.94493	0.0258918	Prostatic Neoplasms
Vitamin K deficiency	menadione	1.07692	-1.93783	0.0263223	Prostatic Neoplasms
Prostate cancer	menadione	1.07692	-1.93783	0.0263223	Prostatic Neoplasms
Dutch elm disease	sirolimus	0.666667	-1.92744	0.0269626	Prostatic Neoplasms
Organ transplant rejection	sirolimus	0.666667	-1.92744	0.0269626	Prostatic Neoplasms
Hyperglyceridemia	icosapent	1	-1.92612	0.0270448	Prostatic Neoplasms
Thrombin deficiency	icosapent	1	-1.92612	0.0270448	Prostatic Neoplasms
Hypertriglyceridemia	icosapent	1	-1.92612	0.0270448	Prostatic Neoplasms
Peptic ulcer	ranitidine	1	-1.92487	0.0271231	Prostatic Neoplasms
Insomnia	zopiclone	1.4	-1.90759	0.0282219	Prostatic Neoplasms
Hyperlipidaemia	gemfibrozil	1	-1.90747	0.02823	Prostatic Neoplasms
Respiratory tract disease	dexrazoxane	0.5	-1.89561	0.0290059	Prostatic Neoplasms
Chemoprotection	dexrazoxane	0.5	-1.89561	0.0290059	Prostatic Neoplasms
Breast cancer	dexrazoxane	0.5	-1.89561	0.0290059	Prostatic Neoplasms
Hypercalcaemia	gallium nitrate	0.75	-1.87942	0.0300935	Prostatic Neoplasms
Melanoma	dabrafenib	0.8	-1.86145	0.0313403	Prostatic Neoplasms
Rectal adenocarcinoma	raltitrexed	1	-1.85416	0.0318582	Prostatic Neoplasms
Congenital alopecia	calcitriol	0.5	-1.85002	0.0321554	Prostatic Neoplasms
Hyperlipidaemia	bezafibrate	0.714286	-1.8481	0.032294	Prostatic Neoplasms
Epilepsy	phenytoin	1.43333	-1.82042	0.0343477	Prostatic Neoplasms
Irritability	midazolam	1.5	-1.81261	0.0349462	Prostatic Neoplasms
Solid tumour/cancer	methotrexate	0.666667	-1.81016	0.0351354	Prostatic Neoplasms
leukaemia	methotrexate	0.666667	-1.81016	0.0351354	Prostatic Neoplasms
Pain	acetaminophen	0.75	-1.79296	0.0364894	Prostatic Neoplasms
Anaesthesia	thiopental	1.41667	-1.79173	0.0365884	Prostatic Neoplasms
Insomnia	nitrazepam	1.5	-1.78538	0.0370999	Prostatic Neoplasms
Epilepsy	nitrazepam	1.5	-1.78538	0.0370999	Prostatic Neoplasms
Alzheimer disease	rivastigmine	1	-1.76744	0.0385769	Prostatic Neoplasms
Bacterial infection	gentamicin	0.5	-1.75258	0.039837	Prostatic Neoplasms
Myasthenia gravis	edrophonium	1	-1.74066	0.0408714	Prostatic Neoplasms
Acne vulgaris	adapalene	0.714286	-1.73699	0.0411942	Prostatic Neoplasms
Rheumatoid arthritis	tofacitinib	0.5	-1.73057	0.0417646	Prostatic Neoplasms
Insomnia	eszopiclone	1.53846	-1.72628	0.0421482	Prostatic Neoplasms
Migraine	rizatriptan	1.33333	-1.72529	0.0422374	Prostatic Neoplasms
Anaesthesia	propofol	1.46667	-1.72219	0.0425177	Prostatic Neoplasms
Rheumatoid arthritis	dexamethasone	0.6	-1.71523	0.0431515	Prostatic Neoplasms
Inflammatory skin condition	nicotinamide	0.75	-1.71151	0.0434938	Prostatic Neoplasms
Cutaneous T-cell lymphoma	bexarotene	0.666667	-1.71019	0.043615	Prostatic Neoplasms
Insomnia	estazolam	1.53333	-1.70533	0.0440661	Prostatic Neoplasms
Myasthenia gravis	pyridostigmine	1	-1.6634	0.0481165	Prostatic Neoplasms
Schizophrenia	olanzapine	0.424242	-13.5816	2.57525e-42	Schizophrenia
Epilepsy	lamotrigine	0.34375	-13.4541	1.45651e-41	Schizophrenia
Bipolar disorder	lamotrigine	0.34375	-13.4541	1.45651e-41	Schizophrenia
Major depressive disorder	aripiprazole	0.395349	-12.862	3.68002e-38	Schizophrenia
Schizophrenia	aripiprazole	0.395349	-12.862	3.68002e-38	Schizophrenia
Bipolar disorder	aripiprazole	0.395349	-12.862	3.68002e-38	Schizophrenia
Chronic pain	ethanol	0.590909	-12.5083	3.36218e-36	Schizophrenia
Cystitis	ethanol	0.590909	-12.5083	3.36218e-36	Schizophrenia
Major depressive disorder	amoxapine	0.365854	-12.1058	4.92179e-34	Schizophrenia
Insomnia	pentobarbital	0.36	-11.4743	8.88041e-31	Schizophrenia
Depression	amitriptyline	0.25	-11.2631	9.97668e-30	Schizophrenia
Depression	paroxetine	0.4	-11.1859	2.38952e-29	Schizophrenia
Depression	imipramine	0.28	-10.9961	1.99409e-28	Schizophrenia
Schizophrenia	clozapine	0.296296	-10.8586	9.07723e-28	Schizophrenia
Alcohol dependence	dihydroergocristine	0.448276	-10.5922	1.61929e-26	Schizophrenia
Schizophrenia	loxapine	0.322581	-10.336	2.4218e-25	Schizophrenia
Alcohol dependence	acamprosate	0.380952	-10.2239	7.75119e-25	Schizophrenia
Depression	nortriptyline	0.333333	-10.0846	3.23006e-24	Schizophrenia
Alzheimer disease	ergoloid mesylate	0.448276	-10.032	5.5125e-24	Schizophrenia
Epilepsy	primidone	0.352941	-10.028	5.73887e-24	Schizophrenia
Major depressive disorder	trimipramine	0.25	-9.96942	1.03717e-23	Schizophrenia
Schizophrenia	ziprasidone	0.32	-9.81513	4.84587e-23	Schizophrenia
Anxiety disorder	butalbital	0.352941	-9.64185	2.6611e-22	Schizophrenia
Headache	butalbital	0.352941	-9.64185	2.6611e-22	Schizophrenia
Schizophrenia	quetiapine	0.346154	-9.26127	1.01012e-20	Schizophrenia
Irritability	talbutal	0.352941	-9.23193	1.32894e-20	Schizophrenia
Anxiety disorder	bromazepam	0.466667	-9.18516	2.05463e-20	Schizophrenia
Panic attacks	bromazepam	0.466667	-9.18516	2.05463e-20	Schizophrenia
Alzheimer disease	memantine	0.416667	-9.14643	2.94234e-20	Schizophrenia
Insomnia	temazepam	0.5	-8.78842	7.58368e-19	Schizophrenia
Insomnia	quazepam	0.466667	-8.78516	7.8073e-19	Schizophrenia
Insomnia	nitrazepam	0.5	-8.75914	9.83708e-19	Schizophrenia
Epilepsy	nitrazepam	0.5	-8.75914	9.83708e-19	Schizophrenia
Depression	mianserin	0.347826	-8.67299	2.1046e-18	Schizophrenia
Insomnia	butabarbital	0.352941	-8.66357	2.2861e-18	Schizophrenia
Schizophrenia	asenapine	0.368421	-8.62631	3.16818e-18	Schizophrenia
Schizophrenia	haloperidol	0.166667	-8.6204	3.3361e-18	Schizophrenia
Anaesthesia	ketamine	0.391304	-8.56913	5.21362e-18	Schizophrenia
Nausea	promethazine	0.0909091	-8.55717	5.78379e-18	Schizophrenia
Anxiety disorder	lorazepam	0.5	-8.53054	7.2836e-18	Schizophrenia
Intractable insomnia	secobarbital	0.352941	-8.46692	1.25979e-17	Schizophrenia
Depression	desipramine	0.380952	-8.4561	1.38232e-17	Schizophrenia
Attention deficit hyperactivity disorder	desipramine	0.380952	-8.4561	1.38232e-17	Schizophrenia
Malaria	meprobamate	0.461538	-8.39059	2.41861e-17	Schizophrenia
Anxiety disorder	meprobamate	0.461538	-8.39059	2.41861e-17	Schizophrenia
Anxiety disorder	oxazepam	0.466667	-8.39005	2.42962e-17	Schizophrenia
Anaesthesia	propofol	0.533333	-8.36919	2.9007e-17	Schizophrenia
Insomnia	flurazepam	0.466667	-8.28342	5.98434e-17	Schizophrenia
Chronic obstructive pulmonary disease	prasterone	0.482759	-8.19935	1.2084e-16	Schizophrenia
Cardiovascular disease	prasterone	0.482759	-8.19935	1.2084e-16	Schizophrenia
Insomnia	triazolam	0.5	-8.179	1.43103e-16	Schizophrenia
Pain	tramadol	0.363636	-8.17275	1.50716e-16	Schizophrenia
Insomnia	glutethimide	0.461538	-8.03833	4.55369e-16	Schizophrenia
Acute myeloid leukaemia	gilteritinib	0.444444	-8.02379	5.12648e-16	Schizophrenia
Anxiety disorder	prazepam	0.466667	-7.99316	6.576e-16	Schizophrenia
Parkinson disease	dopamine	0.2	-7.9707	7.88905e-16	Schizophrenia
Hypotension	dopamine	0.2	-7.9707	7.88905e-16	Schizophrenia
Benzodiazepine overdose	flumazenil	0.461538	-7.95256	9.1346e-16	Schizophrenia
Anaesthesia	etomidate	0.5	-7.91546	1.23167e-15	Schizophrenia
Insomnia	ethchlorvynol	0.461538	-7.9133	1.25324e-15	Schizophrenia
Insomnia	propiomazine	0.214286	-7.86694	1.81704e-15	Schizophrenia
Anxiety disorder	chlordiazepoxide	0.461538	-7.85744	1.96029e-15	Schizophrenia
Anxiety disorder	alprazolam	0.5	-7.8563	1.97826e-15	Schizophrenia
Depression	doxepin	0.315789	-7.80949	2.87096e-15	Schizophrenia
Schizophrenia	paliperidone	0.2	-7.78646	3.44552e-15	Schizophrenia
Pain	meperidine	0.25	-7.76519	4.07628e-15	Schizophrenia
Insomnia	estazolam	0.466667	-7.7524	4.5085e-15	Schizophrenia
Anaesthesia	thiopental	0.416667	-7.71745	5.93414e-15	Schizophrenia
Anxiety disorder	halazepam	0.466667	-7.70897	6.34169e-15	Schizophrenia
Anaesthesia	isoflurane	0.55	-7.65836	9.41619e-15	Schizophrenia
Dry cough	methadone	0.214286	-7.5455	2.25278e-14	Schizophrenia
Insomnia	amobarbital	0.4	-7.53941	2.36056e-14	Schizophrenia
Seizure disorder	clonazepam	0.533333	-7.50276	3.12449e-14	Schizophrenia
Epilepsy	clonazepam	0.533333	-7.50276	3.12449e-14	Schizophrenia
Psychomotor agitation	promazine	0.214286	-7.49569	3.29741e-14	Schizophrenia
Dravet syndrome	stiripentol	0.533333	-7.42491	5.64272e-14	Schizophrenia
Epilepsy	stiripentol	0.533333	-7.42491	5.64272e-14	Schizophrenia
Insomnia	methyprylon	0.461538	-7.38149	7.82632e-14	Schizophrenia
Anaesthesia	halothane	0.740741	-7.34041	1.06468e-13	Schizophrenia
Major depressive disorder	maprotiline	0.294118	-7.334	1.1169e-13	Schizophrenia
Epilepsy	phenytoin	0.7	-7.26344	1.88684e-13	Schizophrenia
Psychotic disorder	chlorprothixene	0.25	-7.24836	2.10931e-13	Schizophrenia
Schizophrenia	chlorpromazine	0.461538	-7.24042	2.23646e-13	Schizophrenia
Seizure disorder	phenobarbital	0.230769	-7.20582	2.88485e-13	Schizophrenia
Parkinson disease	pergolide	0.470588	-7.15751	4.10775e-13	Schizophrenia
Schizophrenia	iloperidone	0.0909091	-7.13123	4.97385e-13	Schizophrenia
Headache	ergotamine	0.4375	-6.92726	2.14534e-12	Schizophrenia
Parkinson disease	apomorphine	0.4	-6.92589	2.16617e-12	Schizophrenia
Attention deficit hyperactivity disorder	amphetamine	0.352941	-6.88251	2.94029e-12	Schizophrenia
Parkinson disease	bromocriptine	0.444444	-6.88156	2.95999e-12	Schizophrenia
Anaesthesia	desflurane	0.722222	-6.86001	3.4429e-12	Schizophrenia
Hyperprolactinaemia	cabergoline	0.5	-6.7744	6.24629e-12	Schizophrenia
Epilepsy	diazepam	0.5	-6.75898	6.94841e-12	Schizophrenia
Vertigo meniere disease	cinnarizine	0.625	-6.72809	8.59512e-12	Schizophrenia
Human immunodeficiency virus infection	glutathione	0.921053	-6.72591	8.72501e-12	Schizophrenia
Anxiety disorder	clotiazepam	0.538462	-6.71559	9.36512e-12	Schizophrenia
Attention deficit hyperactivity disorder	atomoxetine	0.181818	-6.70063	1.03759e-11	Schizophrenia
Organophosphate poisoning	atropine	0.142857	-6.69124	1.10647e-11	Schizophrenia
Poison intoxication	atropine	0.142857	-6.69124	1.10647e-11	Schizophrenia
Alzheimer disease	donepezil	0.466667	-6.6387	1.58233e-11	Schizophrenia
Major depressive disorder	nefazodone	0.1	-6.63607	1.61077e-11	Schizophrenia
Anxiety disorder	methylphenobarbital	0.454545	-6.61125	1.9055e-11	Schizophrenia
Anaesthesia	methoxyflurane	0.722222	-6.59876	2.07312e-11	Schizophrenia
Anaesthesia	sevoflurane	0.722222	-6.54015	3.07287e-11	Schizophrenia
Insomnia	eszopiclone	0.461538	-6.5278	3.33716e-11	Schizophrenia
Uveitis	homatropine methylbromide	0.2	-6.51039	3.74779e-11	Schizophrenia
Peptic ulcer	homatropine methylbromide	0.2	-6.51039	3.74779e-11	Schizophrenia
Allergic conjunctivitis	epinastine	0	-6.50136	3.97994e-11	Schizophrenia
Common cold	zinc chloride	0.930435	-6.35376	1.05055e-10	Schizophrenia
Anxiety disorder	zotepine	0.125	-6.33627	1.17695e-10	Schizophrenia
Contraception	copper	0.926471	-6.28145	1.67715e-10	Schizophrenia
Schizophrenia	risperidone	0.2	-6.24103	2.17354e-10	Schizophrenia
Depression	trazodone	0	-6.23135	2.31213e-10	Schizophrenia
Parkinson disease	lisuride	0.4	-6.2261	2.39091e-10	Schizophrenia
Fibrosis	lisuride	0.4	-6.2261	2.39091e-10	Schizophrenia
Major depressive disorder	escitalopram	0.266667	-6.18196	3.16562e-10	Schizophrenia
High blood pressure	nicardipine	0.6	-6.14423	4.01772e-10	Schizophrenia
Anaesthesia	enflurane	0.736842	-6.12208	4.61817e-10	Schizophrenia
Epilepsy	topiramate	0.846154	-6.10563	5.11966e-10	Schizophrenia
Alcohol dependence	topiramate	0.846154	-6.10563	5.11966e-10	Schizophrenia
Cough	dextromethorphan	0.52381	-6.0885	5.69856e-10	Schizophrenia
Urinary incontinence	propiverine	0.142857	-6.03337	8.0287e-10	Schizophrenia
Nicotine dependence	nicotine	0.6	-6.01292	9.11057e-10	Schizophrenia
Depression	esketamine	0.3	-6.01252	9.13296e-10	Schizophrenia
Parkinson disease	metixene	0.2	-6.00743	9.42452e-10	Schizophrenia
Stabilize muscle contraction	gallamine triethiodide	0.2	-6.00309	9.67978e-10	Schizophrenia
Depression	minaprine	0.222222	-5.95952	1.26491e-09	Schizophrenia
Acute bronchial asthma	dyphylline	0.375	-5.92754	1.5375e-09	Schizophrenia
Anaesthesia	procaine	0.666667	-5.91959	1.61373e-09	Schizophrenia
Chronic obstructive pulmonary disease	umeclidinium	0.2	-5.74769	4.52362e-09	Schizophrenia
Chronic obstructive pulmonary disease	tiotropium	0.2	-5.67656	6.87139e-09	Schizophrenia
Insomnia	flunitrazepam	0.555556	-5.66298	7.43847e-09	Schizophrenia
Allergic rhinitis	brompheniramine	0.166667	-5.66076	7.53505e-09	Schizophrenia
Overactive bladder	solifenacin	0.2	-5.65856	7.63236e-09	Schizophrenia
Obesity	phentermine	0	-5.65442	7.81885e-09	Schizophrenia
Overactive bladder	tolterodine	0.2	-5.62314	9.3761e-09	Schizophrenia
Nasal congestion	pseudoephedrine	0.571429	-5.57998	1.2027e-08	Schizophrenia
Nausea	metoclopramide	0	-5.55827	1.36228e-08	Schizophrenia
Rhinitis	cyproheptadine	0.142857	-5.55402	1.39584e-08	Schizophrenia
Dravet syndrome	cannabidiol	0.868421	-5.48721	2.04165e-08	Schizophrenia
LennoxGastaut syndrome	cannabidiol	0.868421	-5.48721	2.04165e-08	Schizophrenia
Addictive disorder	scopolamine	0.375	-5.45141	2.49857e-08	Schizophrenia
Nausea	scopolamine	0.375	-5.45141	2.49857e-08	Schizophrenia
Overactive bladder	darifenacin	0.2	-5.43319	2.76771e-08	Schizophrenia
Influenza A virus infection	amantadine	0	-5.41981	2.98306e-08	Schizophrenia
Chronic obstructive pulmonary disease	aclidinium	0.2	-5.41911	2.99489e-08	Schizophrenia
Gastrointestinal disease	cisapride	0	-5.41386	3.08403e-08	Schizophrenia
Gastroesophageal reflux disease	cisapride	0	-5.41386	3.08403e-08	Schizophrenia
Cataract	acetylcholine	0.166667	-5.38686	3.58497e-08	Schizophrenia
Depression	milnacipran	0.222222	-5.37793	3.7674e-08	Schizophrenia
Psychotic disorder	fluphenazine	0	-5.33756	4.71027e-08	Schizophrenia
Depression	cyclobenzaprine	0.333333	-5.33572	4.75841e-08	Schizophrenia
Chronic obstructive pulmonary disease	revefenacin	0.2	-5.3262	5.01436e-08	Schizophrenia
Parkinson disease	orphenadrine	0.428571	-5.28898	6.15008e-08	Schizophrenia
Sepsis	norepinephrine	0.545455	-5.25537	7.38633e-08	Schizophrenia
Wilson disease	zinc acetate	0.930435	-5.23684	8.16763e-08	Schizophrenia
Dystonia	trihexyphenidyl	0.2	-5.21699	9.09276e-08	Schizophrenia
Obesity	trihexyphenidyl	0.2	-5.21699	9.09276e-08	Schizophrenia
Parkinson disease	trihexyphenidyl	0.2	-5.21699	9.09276e-08	Schizophrenia
Parkinson disease	ropinirole	0.444444	-5.15128	1.29359e-07	Schizophrenia
Smoking dependence	bupropion	0	-5.14767	1.31868e-07	Schizophrenia
Anaesthesia	cocaine	0.444444	-5.13067	1.44355e-07	Schizophrenia
Opioid dependence	lofexidine	0	-5.08713	1.81762e-07	Schizophrenia
Heroin and opiate withdrawal	lofexidine	0	-5.08713	1.81762e-07	Schizophrenia
Schizophrenia	molindone	0	-5.04144	2.3102e-07	Schizophrenia
Irritability	midazolam	0.666667	-5.01982	2.58599e-07	Schizophrenia
Angina pectoris	dronedarone	0.8	-5.00045	2.8598e-07	Schizophrenia
Migraine	eletriptan	0.714286	-4.99109	3.00192e-07	Schizophrenia
Asthma	ephedrine	0	-4.98392	3.11548e-07	Schizophrenia
Obesity	benzphetamine	0	-4.97926	3.19137e-07	Schizophrenia
Allergic conjunctivitis	azelastine	0.25	-4.95318	3.65048e-07	Schizophrenia
Hypertension	methyldopa	0	-4.9	4.79183e-07	Schizophrenia
Alcohol dependence	ondansetron	0.2	-4.88228	5.24319e-07	Schizophrenia
Chemotherapy-induced nausea	ondansetron	0.2	-4.88228	5.24319e-07	Schizophrenia
Osteoarthritis	glucosamine	0.25	-4.87656	5.39765e-07	Schizophrenia
Allergic rhinitis	chlorpheniramine	0	-4.87442	5.45635e-07	Schizophrenia
Schizophrenia	thioridazine	0.166667	-4.86166	5.82034e-07	Schizophrenia
Peptic ulcer	methantheline	0	-4.84369	6.37254e-07	Schizophrenia
Irritable bowel syndrome	methantheline	0	-4.84369	6.37254e-07	Schizophrenia
Gastritis	methantheline	0	-4.84369	6.37254e-07	Schizophrenia
Pancreatitis	methantheline	0	-4.84369	6.37254e-07	Schizophrenia
Urinary retention	bethanechol	0.25	-4.83276	6.73278e-07	Schizophrenia
Neurogenic orthostatic hypotension	droxidopa	0.6	-4.83173	6.7677e-07	Schizophrenia
Parkinson disease	pramipexole	0	-4.81851	7.23166e-07	Schizophrenia
Type-2 diabetes	roflumilast	0.25	-4.8019	7.85852e-07	Schizophrenia
Asthma	roflumilast	0.25	-4.8019	7.85852e-07	Schizophrenia
Obesity	mazindol	0	-4.78908	8.37737e-07	Schizophrenia
Allergic conjunctivitis	olopatadine	0.625	-4.74915	1.02138e-06	Schizophrenia
Ocular allergy	olopatadine	0.625	-4.74915	1.02138e-06	Schizophrenia
Schizophrenia	pipotiazine	0	-4.73631	1.08822e-06	Schizophrenia
Malnutrition	glycine	0.92	-4.73425	1.09935e-06	Schizophrenia
Paroxysmal atrial fibrillation	ranolazine	0.96	-4.72742	1.13693e-06	Schizophrenia
Chronic/stable angina	ranolazine	0.96	-4.72742	1.13693e-06	Schizophrenia
Schizophrenia	amisulpride	0	-4.72386	1.15706e-06	Schizophrenia
Depression	mirtazapine	0.25	-4.70739	1.25457e-06	Schizophrenia
Musculoskeletal disorder	carisoprodol	0.4	-4.70611	1.26245e-06	Schizophrenia
Narcolepsy	dextroamphetamine	0.2	-4.69211	1.35202e-06	Schizophrenia
Attention deficit hyperactivity disorder	dextroamphetamine	0.2	-4.69211	1.35202e-06	Schizophrenia
Irritable bowel syndrome	trimebutine	0.958333	-4.68461	1.4025e-06	Schizophrenia
Anxiety disorder	buspirone	0.285714	-4.68128	1.42545e-06	Schizophrenia
Solid tumour/cancer	larotrectinib	0	-4.66485	1.54419e-06	Schizophrenia
Mood disorder	vortioxetine	0.285714	-4.64381	1.71019e-06	Schizophrenia
Major depressive disorder	vortioxetine	0.285714	-4.64381	1.71019e-06	Schizophrenia
Insomnia	nabilone	0	-4.62708	1.85424e-06	Schizophrenia
Schizophrenia	zuclopenthixol	0.142857	-4.61073	2.00627e-06	Schizophrenia
Smoking dependence	varenicline	0	-4.59929	2.11968e-06	Schizophrenia
Parkinson disease	procyclidine	0.25	-4.59776	2.13527e-06	Schizophrenia
Analgesia	fentanyl	0.25	-4.58935	2.22314e-06	Schizophrenia
Intermittent claudication	pentoxifylline	0.333333	-4.5744	2.38797e-06	Schizophrenia
Carcinoid syndrome diarrhea	telotristat ethyl	0	-4.56123	2.5428e-06	Schizophrenia
Carcinoid syndrome	telotristat ethyl	0	-4.56123	2.5428e-06	Schizophrenia
Depression	fluoxetine	0.428571	-4.52456	3.02606e-06	Schizophrenia
Migraine	zolmitriptan	0.25	-4.48664	3.6178e-06	Schizophrenia
Pulmonary hypertension	tolazoline	0.333333	-4.46582	3.98806e-06	Schizophrenia
Smoking dependence	tubocurarine	0.25	-4.45047	4.28407e-06	Schizophrenia
Anaesthesia	tubocurarine	0.25	-4.45047	4.28407e-06	Schizophrenia
Joint pain	meclofenamic acid	0.2	-4.40672	5.24736e-06	Schizophrenia
Ankylosing spondylitis	meclofenamic acid	0.2	-4.40672	5.24736e-06	Schizophrenia
Attention deficit hyperactivity disorder	methylphenidate	0	-4.39512	5.5356e-06	Schizophrenia
Traumatic brain injury	methylphenidate	0	-4.39512	5.5356e-06	Schizophrenia
Muscle spasm	decamethonium	0.25	-4.37515	6.06735e-06	Schizophrenia
Depression	duloxetine	0	-4.36914	6.2369e-06	Schizophrenia
Depression	clomipramine	0.333333	-4.35625	6.6155e-06	Schizophrenia
Migraine	sumatriptan	0.25	-4.35528	6.64483e-06	Schizophrenia
Erectile dysfunction	yohimbine	0.764706	-4.34352	7.011e-06	Schizophrenia
Major depressive disorder	desvenlafaxine	0	-4.32412	7.65694e-06	Schizophrenia
Menopause symptom	desvenlafaxine	0	-4.32412	7.65694e-06	Schizophrenia
Nausea	thiethylperazine	0	-4.29385	8.78009e-06	Schizophrenia
Migraine	methysergide	0.625	-4.28908	8.9708e-06	Schizophrenia
Pemphigus vulgaris	etanercept	0.615385	-4.28139	9.28628e-06	Schizophrenia
Arthritis	etanercept	0.615385	-4.28139	9.28628e-06	Schizophrenia
Sciatica	etanercept	0.615385	-4.28139	9.28628e-06	Schizophrenia
Orthostatic hypotension	caffeine	1	-4.27468	9.5705e-06	Schizophrenia
Parkinson disease	levodopa	0.2	-4.26667	9.92076e-06	Schizophrenia
Glaucoma/ocular hypertension	pilocarpine	0.25	-4.2658	9.95937e-06	Schizophrenia
Hyperglyceridemia	icosapent	0.545455	-4.23993	1.11793e-05	Schizophrenia
Hypertriglyceridemia	icosapent	0.545455	-4.23993	1.11793e-05	Schizophrenia
Thrombin deficiency	icosapent	0.545455	-4.23993	1.11793e-05	Schizophrenia
Migraine	naratriptan	0.25	-4.22717	1.18326e-05	Schizophrenia
Pain	dezocine	0	-4.21506	1.24854e-05	Schizophrenia
Depression	moclobemide	0	-4.21432	1.25265e-05	Schizophrenia
Skin imperfections	moclobemide	0	-4.21432	1.25265e-05	Schizophrenia
Skin imperfections	selegiline	0	-4.21416	1.25353e-05	Schizophrenia
Major depressive disorder	selegiline	0	-4.21416	1.25353e-05	Schizophrenia
Pulmonary arterial hypertension	iloprost	0.625	-4.20881	1.28361e-05	Schizophrenia
Muscle spasm	rocuronium	0.333333	-4.18039	1.45504e-05	Schizophrenia
Essential hypertension	mecamylamine	0.25	-4.17962	1.45999e-05	Schizophrenia
Liver disease	acetylcysteine	0.6	-4.17689	1.47764e-05	Schizophrenia
Diabetic complication	pioglitazone	0.25	-4.11862	1.90575e-05	Schizophrenia
Type-2 diabetes	pioglitazone	0.25	-4.11862	1.90575e-05	Schizophrenia
Obesity	pioglitazone	0.25	-4.11862	1.90575e-05	Schizophrenia
Schizophrenia	thiothixene	0	-4.11569	1.93011e-05	Schizophrenia
Depression	sertraline	0.2	-4.06004	2.45323e-05	Schizophrenia
Infestations of lice and scabies	lindane	0.5	-4.05678	2.48772e-05	Schizophrenia
Migraine	rizatriptan	0.333333	-4.03866	2.68792e-05	Schizophrenia
Epilepsy	felbamate	0	-4.02639	2.83193e-05	Schizophrenia
Depression	venlafaxine	0	-3.98162	3.42235e-05	Schizophrenia
Irritable bowel syndrome	tegaserod	0.5	-3.98126	3.42756e-05	Schizophrenia
Bacterial infection	minocycline	0.428571	-3.96202	3.71591e-05	Schizophrenia
Prostate cancer	tranylcypromine	0	-3.95364	3.84856e-05	Schizophrenia
Major depressive disorder	tranylcypromine	0	-3.95364	3.84856e-05	Schizophrenia
Rheumatoid arthritis	fenoprofen	0	-3.9527	3.86371e-05	Schizophrenia
Human immunodeficiency virus-1 infection	ibalizumab	0.666667	-3.93827	4.1035e-05	Schizophrenia
Peptic ulcer	ranitidine	0	-3.93086	4.23218e-05	Schizophrenia
Mydriasis	tropicamide	0.25	-3.92459	4.34393e-05	Schizophrenia
Urgency	flavoxate	0	-3.92167	4.39682e-05	Schizophrenia
Suprapubic pain	flavoxate	0	-3.92167	4.39682e-05	Schizophrenia
Nocturia	flavoxate	0	-3.92167	4.39682e-05	Schizophrenia
Dysuria	flavoxate	0	-3.92167	4.39682e-05	Schizophrenia
Epilepsy	brivaracetam	1	-3.91843	4.45646e-05	Schizophrenia
Complex partial seizure	brivaracetam	1	-3.91843	4.45646e-05	Schizophrenia
Pain	brivaracetam	1	-3.91843	4.45646e-05	Schizophrenia
Anaesthesia	chloroprocaine	0.25	-3.9133	4.55225e-05	Schizophrenia
Cough	oxtriphylline	0.2	-3.90728	4.66713e-05	Schizophrenia
Atopic dermatitis	crisaborole	0.25	-3.87944	5.23486e-05	Schizophrenia
Hypertension	prazosin	0.5	-3.87922	5.23967e-05	Schizophrenia
Benign prostatic hyperplasia	prazosin	0.5	-3.87922	5.23967e-05	Schizophrenia
Congestive heart failure	prazosin	0.5	-3.87922	5.23967e-05	Schizophrenia
Schizophrenia	trifluoperazine	0.5	-3.86304	5.59924e-05	Schizophrenia
Angina pectoris	abciximab	0.769231	-3.86278	5.60525e-05	Schizophrenia
Psychotic disorder	triflupromazine	0.4	-3.85695	5.74048e-05	Schizophrenia
Parkinson disease	rasagiline	0	-3.83772	6.20921e-05	Schizophrenia
Skin imperfections	rasagiline	0	-3.83772	6.20921e-05	Schizophrenia
Skin cancer	rasagiline	0	-3.83772	6.20921e-05	Schizophrenia
Nausea	prochlorperazine	0.5	-3.81553	6.79461e-05	Schizophrenia
Obesity	sibutramine	0	-3.81417	6.83217e-05	Schizophrenia
Bipolar disorder	cariprazine	0.333333	-3.8036	7.13035e-05	Schizophrenia
Pain	trolamine salicylate	0	-3.79281	7.44756e-05	Schizophrenia
Depression	isocarboxazid	0	-3.78968	7.54218e-05	Schizophrenia
Schizophrenia	pimozide	0	-3.76414	8.35616e-05	Schizophrenia
Schizophrenia	mesoridazine	0	-3.75655	8.61347e-05	Schizophrenia
Hodgkin lymphoma	procarbazine	0	-3.74918	8.87053e-05	Schizophrenia
Gastrointestinal disease	hyoscyamine	0.25	-3.74299	9.09205e-05	Schizophrenia
Functional bowel syndrome	dicyclomine	0	-3.69446	0.000110178	Schizophrenia
Parkinson disease	pimavanserin	0	-3.67831	0.00011739	Schizophrenia
Ulcerative colitis	mesalazine	0.571429	-3.66999	0.000121281	Schizophrenia
Osteoarthritis	diclofenac	0	-3.65527	0.000128454	Schizophrenia
Mood disorder	flibanserin	0	-3.64451	0.000133952	Schizophrenia
Female sexual arousal dysfunction	flibanserin	0	-3.64451	0.000133952	Schizophrenia
Ventricular arrhythmias	disopyramide	0.625	-3.6278	0.000142922	Schizophrenia
Osteoporosis	tiludronic acid	0.5	-3.62669	0.000143541	Schizophrenia
Nausea	droperidol	0	-3.57257	0.000176747	Schizophrenia
High blood pressure	mephentermine	0.666667	-3.57005	0.000178457	Schizophrenia
Spasm	doxacurium	0.5	-3.56655	0.000180856	Schizophrenia
Alzheimer disease	galantamine	1.06667	-3.55527	0.000188798	Schizophrenia
Huntington disease	tetrabenazine	0	-3.53967	0.000200311	Schizophrenia
Hyperkinetic movement disorder	tetrabenazine	0	-3.53967	0.000200311	Schizophrenia
Insomnia	tasimelteon	0	-3.53186	0.000206328	Schizophrenia
Pain	pentazocine	0	-3.53161	0.000206522	Schizophrenia
Major depressive disorder	vilazodone	0	-3.51075	0.000223424	Schizophrenia
Nasal polyp	lormetazepam	0.8	-3.49877	0.000233708	Schizophrenia
Urothelial carcinoma	erdafitinib	0.555556	-3.47267	0.000257657	Schizophrenia
Migraine	propranolol	0.6	-3.46647	0.000263669	Schizophrenia
Benign prostatic hyperplasia	terazosin	0.6	-3.458	0.000272098	Schizophrenia
Autism spectrum disorder	oxytocin	0	-3.44741	0.00028299	Schizophrenia
Pain	etodolac	0.333333	-3.43379	0.000297603	Schizophrenia
Systemic mastocytosis	imatinib	0.625	-3.42899	0.00030292	Schizophrenia
Chronic myelogenous leukaemia	imatinib	0.625	-3.42899	0.00030292	Schizophrenia
Lung cancer	imatinib	0.625	-3.42899	0.00030292	Schizophrenia
Intestinal cancer	imatinib	0.625	-3.42899	0.00030292	Schizophrenia
Nasal congestion	oxymetazoline	0.666667	-3.42866	0.000303281	Schizophrenia
Eye inflammation	oxymetazoline	0.666667	-3.42866	0.000303281	Schizophrenia
Parkinson disease	botulinum toxin type b	0.333333	-3.4168	0.000316808	Schizophrenia
Pain	nabumetone	0	-3.40345	0.000332697	Schizophrenia
Insomnia	ramelteon	0	-3.39692	0.000340748	Schizophrenia
Circadian rhythm sleep disorder	ramelteon	0	-3.39692	0.000340748	Schizophrenia
Parkinson disease	biperiden	0.5	-3.39075	0.000348513	Schizophrenia
Gastrointestinal disease	domperidone	0	-3.38593	0.000354692	Schizophrenia
Insomnia	zopiclone	1	-3.37674	0.000366748	Schizophrenia
Epilepsy	oxcarbazepine	1.1	-3.37061	0.000375005	Schizophrenia
Osteoarthritis	nepafenac	0	-3.37011	0.000375687	Schizophrenia
Non-hodgkin lymphoma	aldesleukin	0.333333	-3.36943	0.000376623	Schizophrenia
Renal cell carcinoma	aldesleukin	0.333333	-3.36943	0.000376623	Schizophrenia
Hypertension	fenoldopam	0.625	-3.36567	0.000381786	Schizophrenia
Fibromyalgia	levomilnacipran	0	-3.36213	0.000386721	Schizophrenia
Nausea	buclizine	0	-3.36154	0.00038755	Schizophrenia
Pain	piroxicam	0	-3.35639	0.000394835	Schizophrenia
Schizophrenia	perphenazine	0	-3.35509	0.000396695	Schizophrenia
Depression	fluvoxamine	0	-3.35114	0.000402402	Schizophrenia
Glaucoma/ocular hypertension	bevacizumab	0.7	-3.34453	0.000412106	Schizophrenia
Depression	protriptyline	0	-3.33976	0.000419253	Schizophrenia
Chronic pain	phenylbutazone	0.333333	-3.33667	0.000423939	Schizophrenia
Pain	carprofen	0	-3.3044	0.000475901	Schizophrenia
Pain	ibuprofen	0.6	-3.30293	0.000478403	Schizophrenia
Nausea and vomiting	methscopolamine bromide	0.333333	-3.29007	0.000500816	Schizophrenia
Pain	hydromorphone	0.333333	-3.28184	0.000515668	Schizophrenia
Organ transplant rejection	basiliximab	0.75	-3.27539	0.000527572	Schizophrenia
Endometriosis	naproxen	0	-3.27239	0.000533207	Schizophrenia
Osteoarthritis	naproxen	0	-3.27239	0.000533207	Schizophrenia
Pain	naproxen	0	-3.27239	0.000533207	Schizophrenia
Osteoporosis	lasofoxifene	0	-3.26509	0.000547137	Schizophrenia
Spasm	succinylcholine	0.333333	-3.25228	0.000572417	Schizophrenia
Amnesia	lypressin	0.666667	-3.25164	0.000573711	Schizophrenia
Postoperative hemorrhage	aminocaproic acid	0.333333	-3.24212	0.000593221	Schizophrenia
Bleeding disorder	aminocaproic acid	0.333333	-3.24212	0.000593221	Schizophrenia
Pain	butorphanol	0.333333	-3.23574	0.000606629	Schizophrenia
Pain	diflunisal	0	-3.23574	0.000606629	Schizophrenia
Rheumatoid arthritis	tolmetin	0	-3.2297	0.00061961	Schizophrenia
Hypertension	doxazosin	0.6	-3.22579	0.000628121	Schizophrenia
Obesity	phenmetrazine	0	-3.21958	0.000641889	Schizophrenia
Inflammation	aceclofenac	0	-3.20736	0.0006698	Schizophrenia
Peptic ulcer	oxyphencyclimine	0.333333	-3.20392	0.000677846	Schizophrenia
Analgesia	sufentanil	0.333333	-3.20312	0.000679728	Schizophrenia
Hypertension	pindolol	0.6	-3.20304	0.000679918	Schizophrenia
Intra ocular pressure reduction	apraclonidine	0.333333	-3.19859	0.000690519	Schizophrenia
Allergy	epinephrine	0.625	-3.19722	0.000693804	Schizophrenia
Arthritis	meloxicam	0	-3.1724	0.000755929	Schizophrenia
Rheumatoid arthritis	tenoxicam	0	-3.1724	0.000755929	Schizophrenia
Metastatic colorectal cancer	regorafenib	0.722222	-3.17098	0.000759617	Schizophrenia
Heart arrhythmia	bethanidine	0.714286	-3.16255	0.000781959	Schizophrenia
Itching	naphazoline	0	-3.16043	0.00078767	Schizophrenia
Hyperaemia	naphazoline	0	-3.16043	0.00078767	Schizophrenia
Miosis	suprofen	0	-3.15555	0.000800992	Schizophrenia
Opioid dependence	nalmefene	0.333333	-3.1483	0.000821118	Schizophrenia
Ventricular arrhythmias	procainamide	0.333333	-3.14643	0.000826394	Schizophrenia
Migraine	lornoxicam	0	-3.14111	0.000841533	Schizophrenia
Bacterial infection	cefazolin	0.333333	-3.141	0.000841869	Schizophrenia
Rheumatoid arthritis	oxaprozin	0	-3.13804	0.000850416	Schizophrenia
Colorectal cancer	entrectinib	0.5	-3.13791	0.000850774	Schizophrenia
Mammary analogue secretory carcinoma	entrectinib	0.5	-3.13791	0.000850774	Schizophrenia
Chronic open-angle glaucoma	dipivefrin	0.6	-3.13762	0.00085164	Schizophrenia
Rheumatoid arthritis	flurbiprofen	0	-3.12129	0.000900302	Schizophrenia
Rheumatoid arthritis	salsalate	0	-3.10983	0.000935969	Schizophrenia
Bone marrow transplantation	sargramostim	0.4	-3.10653	0.000946495	Schizophrenia
Asthma	enprofylline	0.5	-3.10486	0.000951847	Schizophrenia
Osteoarthritis	choline magnesium trisalicylate	0	-3.09495	0.000984236	Schizophrenia
Morning sickness	doxylamine	0.333333	-3.09411	0.000987021	Schizophrenia
Irritable bowel syndrome	drotaverine	0	-3.0824	0.0010267	Schizophrenia
Epilepsy	levetiracetam	0	-3.07746	0.00104386	Schizophrenia
Fibromyalgia	levetiracetam	0	-3.07746	0.00104386	Schizophrenia
Gastrointestinal disease	alvimopan	0.333333	-3.07287	0.00106005	Schizophrenia
Dysmenorrhea	flufenamic acid	0.333333	-3.06989	0.0010707	Schizophrenia
Musculoskeletal pain	ketoprofen	0.333333	-3.06748	0.00107936	Schizophrenia
Pain	ketoprofen	0.333333	-3.06748	0.00107936	Schizophrenia
Manic depression disorder	lithium carbonate	0.25	-3.05386	0.00112959	Schizophrenia
Schizophrenia	pitolisant	0.5	-3.04846	0.0011501	Schizophrenia
Muscular dystrophy	pargyline	0	-3.04685	0.00115626	Schizophrenia
Skin imperfections	pargyline	0	-3.04685	0.00115626	Schizophrenia
Hypertension	pargyline	0	-3.04685	0.00115626	Schizophrenia
Dermatitis	bufexamac	0.5	-3.04071	0.00118012	Schizophrenia
Hyperprolactinaemia	quinagolide	0.333333	-3.03964	0.0011843	Schizophrenia
Rheumatoid arthritis	sulfasalazine	0.8	-3.03602	0.0011986	Schizophrenia
Dysmenorrhea	mefenamic acid	0	-3.03272	0.00121178	Schizophrenia
Postoperative inflammation	ketorolac	0	-3.03115	0.0012181	Schizophrenia
Pain	hydrocodone	0.333333	-3.02945	0.001225	Schizophrenia
Nausea	diphenidol	0.333333	-3.02718	0.00123422	Schizophrenia
Malignant essential hypertension	phenoxybenzamine	0.625	-3.02657	0.00123674	Schizophrenia
Cerebral vasospasm	nimodipine	0.9	-3.01973	0.00126501	Schizophrenia
Alopecia	bimatoprost	0.666667	-3.00554	0.00132555	Schizophrenia
Allergy	loratadine	0	-2.99482	0.00137302	Schizophrenia
Peptic ulcer	anisotropine methylbromide	0.333333	-2.98798	0.00140416	Schizophrenia
Bipolar disorder	lithium citrate	0.25	-2.98366	0.00142412	Schizophrenia
Ankylosing spondylitis	dexibuprofen	0.75	-2.98245	0.00142977	Schizophrenia
Knee osteoarthritis	lumiracoxib	0	-2.98245	0.00142977	Schizophrenia
Pain	nalbuphine	0.333333	-2.98217	0.00143109	Schizophrenia
Pain	tiaprofenic acid	0	-2.96367	0.00151997	Schizophrenia
Hypertension	verapamil	0.818182	-2.95239	0.0015766	Schizophrenia
Pain	oxycodone	0.333333	-2.9454	0.00161267	Schizophrenia
Back pain	oxycodone	0.333333	-2.9454	0.00161267	Schizophrenia
Benign prostatic hyperplasia	alfuzosin	0.5	-2.94342	0.00162305	Schizophrenia
Acute lymphoblastic leukaemia	arsenic trioxide	0.3	-2.93994	0.00164139	Schizophrenia
Spasm	tizanidine	0.714286	-2.93756	0.00165405	Schizophrenia
Tuberculosis	isoniazid	0.75	-2.92275	0.00173475	Schizophrenia
Multiple sclerosis	alemtuzumab	0.9	-2.91961	0.00175234	Schizophrenia
Chronic lymphocytic leukaemia	alemtuzumab	0.9	-2.91961	0.00175234	Schizophrenia
Spasm	papaverine	0.5	-2.91727	0.00176553	Schizophrenia
Diabetic complication	desmopressin	0.666667	-2.9058	0.00183158	Schizophrenia
Depression	citalopram	0	-2.89991	0.00186632	Schizophrenia
Congestive heart failure	carvedilol	0.888889	-2.89886	0.00187258	Schizophrenia
Obstructive lung disease	ipratropium	0.333333	-2.88886	0.00193321	Schizophrenia
Human immunodeficiency virus infection	naltrexone	0.333333	-2.87907	0.00199422	Schizophrenia
Alcohol dependence	naltrexone	0.333333	-2.87907	0.00199422	Schizophrenia
Bipolar disorder	acetophenazine	0	-2.87223	0.00203791	Schizophrenia
Hypertension	nebivolol	0.666667	-2.86731	0.00206989	Schizophrenia
Acute myeloid leukaemia	gemtuzumab ozogamicin	0.818182	-2.8645	0.00208837	Schizophrenia
Meniere disease	diphenhydramine	0	-2.86414	0.00209074	Schizophrenia
Colorectal cancer	cetuximab	0.818182	-2.86361	0.00209424	Schizophrenia
Pain	buprenorphine	0.5	-2.85361	0.00216131	Schizophrenia
Diabetic complication	troglitazone	0.666667	-2.84386	0.00222856	Schizophrenia
Congestive heart failure	spironolactone	1.16667	-2.83869	0.00226496	Schizophrenia
Hypertension	clonidine	0.666667	-2.83857	0.00226582	Schizophrenia
Rheumatoid arthritis	indomethacin	0.777778	-2.83688	0.00227783	Schizophrenia
Inflammatory bowel disease	balsalazide	0.25	-2.8305	0.00232379	Schizophrenia
Solid tumour/cancer	tasonermin	0	-2.83019	0.00232599	Schizophrenia
Chronic breathing disorder	clenbuterol	0.6	-2.82388	0.00237228	Schizophrenia
Kaposi sarcoma	alitretinoin	0.888889	-2.82358	0.00237454	Schizophrenia
Schizophrenia	fluspirilene	0.666667	-2.82186	0.00238728	Schizophrenia
Organ transplant rejection	muromonab	0.857143	-2.80888	0.00248569	Schizophrenia
Mesothelioma	nintedanib	0.666667	-2.80441	0.00252042	Schizophrenia
Breast cancer	danazol	0.4	-2.80426	0.00252158	Schizophrenia
Menorrhagia	danazol	0.4	-2.80426	0.00252158	Schizophrenia
Diarrhea-predominant irritable bowel syndrome	eluxadoline	0.333333	-2.79491	0.00259572	Schizophrenia
Anaesthesia	remifentanil	0.333333	-2.784	0.00268466	Schizophrenia
Narcotic depression	naloxone	0.428571	-2.78163	0.00270431	Schizophrenia
Congestive heart failure	bumetanide	0.8	-2.78152	0.00270521	Schizophrenia
Renal transplantation	efalizumab	0.8	-2.78076	0.00271163	Schizophrenia
Psoriasis vulgaris	efalizumab	0.8	-2.78076	0.00271163	Schizophrenia
Diarrhea	loperamide	0.571429	-2.77375	0.00277072	Schizophrenia
Bacterial infection	erythromycin	0.5	-2.76516	0.00284474	Schizophrenia
Dermal necrosis	phentolamine	0.5	-2.76472	0.00284859	Schizophrenia
Asthma	terbutaline	0.666667	-2.76354	0.00285892	Schizophrenia
Allergic conjunctivitis	levocabastine	0.5	-2.76084	0.00288267	Schizophrenia
Obesity	phendimetrazine	0.333333	-2.75829	0.00290526	Schizophrenia
Erectile dysfunction	moxisylyte	0.666667	-2.75352	0.00294792	Schizophrenia
Non-hodgkin lymphoma	tositumomab	0.8	-2.75309	0.0029518	Schizophrenia
Fungal infection	miconazole	1	-2.75047	0.00297548	Schizophrenia
Dutch elm disease	sirolimus	0.333333	-2.74996	0.00298012	Schizophrenia
Organ transplant rejection	sirolimus	0.333333	-2.74996	0.00298012	Schizophrenia
Hypoparathyroidism	ergocalciferol	1.22727	-2.74756	0.003002	Schizophrenia
Allergic rhinitis	xylometazoline	0.666667	-2.74666	0.00301032	Schizophrenia
Epilepsy	carbamazepine	0.888889	-2.74569	0.00301922	Schizophrenia
Hepatocellular carcinoma	sorafenib	0.7	-2.74415	0.0030334	Schizophrenia
Renal cell carcinoma	sorafenib	0.7	-2.74415	0.0030334	Schizophrenia
Myelodysplastic syndrome	sorafenib	0.7	-2.74415	0.0030334	Schizophrenia
Migraine	dihydroergotamine	0.75	-2.74176	0.00305557	Schizophrenia
Hypertension	dipyridamole	0.833333	-2.73866	0.00308455	Schizophrenia
Postoperative inflammation	bromfenac	0	-2.73555	0.00311383	Schizophrenia
Bacterial infection	clarithromycin	0	-2.73305	0.0031375	Schizophrenia
Oral mucositis	palifermin	0.666667	-2.72933	0.00317314	Schizophrenia
Pain	acetaminophen	0.5	-2.72026	0.0032615	Schizophrenia
Allergic rhinitis	diphenylpyraline	0	-2.71959	0.00326811	Schizophrenia
Breast cancer	trastuzumab	0.833333	-2.71628	0.00330097	Schizophrenia
Non-small-cell lung cancer	denileukin diftitox	0.333333	-2.71592	0.00330464	Schizophrenia
leukaemia	denileukin diftitox	0.333333	-2.71592	0.00330464	Schizophrenia
Hypertension	oxprenolol	0.666667	-2.71592	0.00330464	Schizophrenia
Peptic ulcer	mepenzolate	0.5	-2.70858	0.00337862	Schizophrenia
Gastrointestinal disease	mepenzolate	0.5	-2.70858	0.00337862	Schizophrenia
Non-small-cell lung cancer	crizotinib	0	-2.70561	0.00340895	Schizophrenia
Chronic obstructive pulmonary disease	theophylline	0.857143	-2.7003	0.00346383	Schizophrenia
Pain	codeine	0.333333	-2.6983	0.00348476	Schizophrenia
Cough	codeine	0.333333	-2.6983	0.00348476	Schizophrenia
Euvolemic hyponatremia	conivaptan	0.5	-2.69586	0.00351039	Schizophrenia
Hypertension	levamlodipine	0.75	-2.69586	0.00351039	Schizophrenia
Solid tumour/cancer	curcumin	0.4	-2.68973	0.00357544	Schizophrenia
Congestive heart failure	torasemide	0.5	-2.66507	0.00384863	Schizophrenia
Hepatic veno-occlusive disease	defibrotide	0.333333	-2.66474	0.00385238	Schizophrenia
Diabetic nephropathy	defibrotide	0.333333	-2.66474	0.00385238	Schizophrenia
Solid tumour/cancer	docetaxel	0.666667	-2.664	0.00386089	Schizophrenia
Acne vulgaris	sucralfate	0.6	-2.66355	0.00386603	Schizophrenia
Pain	alefacept	0.8	-2.65278	0.00399156	Schizophrenia
Hypertension	nisoldipine	0.8	-2.65183	0.00400278	Schizophrenia
Anaplastic large cell lymphoma	brigatinib	0.666667	-2.61837	0.00441759	Schizophrenia
Non-small-cell lung cancer	brigatinib	0.666667	-2.61837	0.00441759	Schizophrenia
Acute asthma	salbutamol	0.666667	-2.6131	0.00448622	Schizophrenia
Chronic pain	morphine	0.5	-2.6116	0.00450596	Schizophrenia
Anaesthesia	mivacurium	1	-2.60639	0.00457512	Schizophrenia
Inflammation	choline salicylate	0.857143	-2.59674	0.00470569	Schizophrenia
Obesity	propylhexedrine	0	-2.59597	0.00471625	Schizophrenia
Benign prostatic hyperplasia	silodosin	0.666667	-2.5956	0.00472126	Schizophrenia
Pain	levorphanol	0.333333	-2.5924	0.00476547	Schizophrenia
Ischemic stroke	levorphanol	0.333333	-2.5924	0.00476547	Schizophrenia
Inflammatory bowel disease	aminosalicylic acid	0.666667	-2.57909	0.00495305	Schizophrenia
Pulmonary and extrapulmonary tuberculosis	aminosalicylic acid	0.666667	-2.57909	0.00495305	Schizophrenia
Respiratory tract inflammation	amlexanox	0.75	-2.579	0.00495439	Schizophrenia
Rheumatoid arthritis	sulindac	0.714286	-2.57532	0.00500734	Schizophrenia
Hypertension	moexipril	0.5	-2.54656	0.00543954	Schizophrenia
Asthma	fenoterol	0.666667	-2.53282	0.00565738	Schizophrenia
Glaucoma/ocular hypertension	isoflurophate	0.666667	-2.51987	0.00586994	Schizophrenia
Multiple myeloma	thalidomide	0.714286	-2.51877	0.00588828	Schizophrenia
Allergic rhinitis	fluticasone	0.5	-2.51727	0.00591334	Schizophrenia
Enuresis	vasopressin	0.666667	-2.51692	0.00591921	Schizophrenia
Diabetes insipidus	vasopressin	0.666667	-2.51692	0.00591921	Schizophrenia
Polyuria	vasopressin	0.666667	-2.51692	0.00591921	Schizophrenia
Nephropathic cystinosis	cysteamine	0.5	-2.5097	0.00604167	Schizophrenia
Insomnia	zolpidem	1	-2.50773	0.00607539	Schizophrenia
Intestinal strongyloidiasis due to nematode parasite	ivermectin	0	-2.49542	0.00629042	Schizophrenia
Inflammatory bowel disease	ustekinumab	0.5	-2.4922	0.00634771	Schizophrenia
Malaria	ustekinumab	0.5	-2.4922	0.00634771	Schizophrenia
Plaque psoriasis	ustekinumab	0.5	-2.4922	0.00634771	Schizophrenia
Psoriasis vulgaris	ustekinumab	0.5	-2.4922	0.00634771	Schizophrenia
Acne vulgaris	azelaic acid	0	-2.4775	0.00661534	Schizophrenia
Spasm	pipecuronium	0.666667	-2.47576	0.00664759	Schizophrenia
Chronic obstructive pulmonary disease	salmeterol	0.666667	-2.47219	0.00671445	Schizophrenia
Hormone replacement therapy	estradiol valerate	0.428571	-2.44949	0.00715294	Schizophrenia
Hormone replacement therapy	estradiol acetate	0.428571	-2.44556	0.00723131	Schizophrenia
Hypotension	pentolinium	0.5	-2.42882	0.00757399	Schizophrenia
Cerebrovascular ischaemia	drotrecogin alfa	0.833333	-2.41035	0.0079687	Schizophrenia
Severe sepsis	drotrecogin alfa	0.833333	-2.41035	0.0079687	Schizophrenia
Skin infection	bacitracin	0.5	-2.40363	0.00811658	Schizophrenia
Vitamin K deficiency	menadione	0.846154	-2.4	0.00819754	Schizophrenia
Prostate cancer	menadione	0.846154	-2.4	0.00819754	Schizophrenia
Hormone replacement therapy	estradiol cypionate	0.428571	-2.38836	0.00846177	Schizophrenia
Seizure disorder	rufinamide	0	-2.37987	0.00865944	Schizophrenia
Epilepsy	rufinamide	0	-2.37987	0.00865944	Schizophrenia
Pediatric lennox-gastaut syndrome	rufinamide	0	-2.37987	0.00865944	Schizophrenia
Migraine	frovatriptan	0.5	-2.36932	0.00891046	Schizophrenia
Breast cancer	gestrinone	0.5	-2.36772	0.00894898	Schizophrenia
Respiratory syncytial virus infection	palivizumab	0.777778	-2.35973	0.00914416	Schizophrenia
Asthma	formoterol	0.666667	-2.35952	0.00914921	Schizophrenia
Schizophrenia	sulpiride	0.75	-2.35602	0.00923601	Schizophrenia
Thrombin deficiency	antithrombin alfa	0.5	-2.34521	0.00950824	Schizophrenia
Sjogren syndrome	cevimeline	0.5	-2.34485	0.00951744	Schizophrenia
Paroxysmal supraventricular tachycardia	adenosine	0.75	-2.33989	0.0096446	Schizophrenia
Complex partial seizure	gabapentin	0.833333	-2.32049	0.0101572	Schizophrenia
Solid tumour/cancer	gabapentin	0.833333	-2.32049	0.0101572	Schizophrenia
Kinetoplastids	vitamin a	1.29412	-2.31151	0.0104025	Schizophrenia
Night blindness	vitamin a	1.29412	-2.31151	0.0104025	Schizophrenia
Glaucoma/ocular hypertension	dapiprazole	0.666667	-2.30669	0.0105361	Schizophrenia
Cardiovascular disease	fenofibric acid	0.6	-2.29552	0.0108517	Schizophrenia
Breast cancer	eribulin	0.5	-2.29467	0.0108761	Schizophrenia
Pain	propoxycaine	1	-2.29467	0.0108761	Schizophrenia
Worm infection	pyrantel	0	-2.28826	0.0110612	Schizophrenia
Heart failure	tolvaptan	0.5	-2.28367	0.0111956	Schizophrenia
Hyponatraemia	tolvaptan	0.5	-2.28367	0.0111956	Schizophrenia
Malaria	chloroquine	0.666667	-2.2798	0.0113097	Schizophrenia
Parasitic infection	levamisole	1	-2.27163	0.0115544	Schizophrenia
Breast cancer	estradiol	0.428571	-2.26638	0.0117139	Schizophrenia
High blood pressure	guanabenz	0.5	-2.26466	0.0117666	Schizophrenia
Invasive aspergillosis	isavuconazole	0.888889	-2.25972	0.0119194	Schizophrenia
Invasive candidiasis	isavuconazole	0.888889	-2.25972	0.0119194	Schizophrenia
Candidemia	isavuconazole	0.888889	-2.25972	0.0119194	Schizophrenia
Hypertension	terlipressin	0.666667	-2.25546	0.0120521	Schizophrenia
Insomnia	zaleplon	0.5	-2.25515	0.0120619	Schizophrenia
Parkinson disease	nadh	1.18657	-2.24825	0.0122803	Schizophrenia
Anaesthesia	pancuronium	0.666667	-2.23583	0.0126815	Schizophrenia
Hyperuricaemia	lesinurad	1	-2.20883	0.0135933	Schizophrenia
Hypokalemia	potassium chloride	1	-2.20789	0.0136261	Schizophrenia
Plaque psoriasis	tildrakizumab	0.5	-2.19541	0.0140671	Schizophrenia
Hay fever	pheniramine	0.666667	-2.1666	0.0151327	Schizophrenia
Pulmonary embolism	streptokinase	0.5	-2.14446	0.015998	Schizophrenia
Anaesthesia	lidocaine	1	-2.13793	0.016261	Schizophrenia
Dysmenorrhea	lidocaine	1	-2.13793	0.016261	Schizophrenia
Plaque psoriasis	risankizumab	0.5	-2.12231	0.0169057	Schizophrenia
Psoriatic arthritis	risankizumab	0.5	-2.12231	0.0169057	Schizophrenia
Coronary artery disease	arbutamine	0.666667	-2.10932	0.0174583	Schizophrenia
Open-angle glaucoma	netarsudil	0.666667	-2.08989	0.0183138	Schizophrenia
Solid tumour/cancer	lenvatinib	0.7	-2.08077	0.0187277	Schizophrenia
Ovarian cancer	lenvatinib	0.7	-2.08077	0.0187277	Schizophrenia
Melanoma	lenvatinib	0.7	-2.08077	0.0187277	Schizophrenia
Hepatocellular carcinoma	lenvatinib	0.7	-2.08077	0.0187277	Schizophrenia
Psoriasis vulgaris	acitretin	0.714286	-2.0806	0.0187353	Schizophrenia
Breast cancer	fluoxymesterone	0.4	-2.07507	0.0189902	Schizophrenia
Metastatic colorectal cancer	aflibercept	0.666667	-2.07347	0.0190643	Schizophrenia
Narcolepsy	modafinil	0.5	-2.07131	0.0191651	Schizophrenia
Myocardial infarction	urokinase	0.8	-2.05842	0.0197748	Schizophrenia
Arthritis	rilonacept	0.666667	-2.05564	0.0199085	Schizophrenia
Acute gout flare	rilonacept	0.666667	-2.05564	0.0199085	Schizophrenia
Acne vulgaris	adapalene	0.714286	-2.04315	0.0205186	Schizophrenia
Angina pectoris	nifedipine	0.888889	-2.03832	0.0207589	Schizophrenia
Acute coronary syndrome	tirofiban	0.5	-2.03566	0.0208924	Schizophrenia
Spinal anesthesia	tetracaine	1	-2.03402	0.0209748	Schizophrenia
Pain	tetracaine	1	-2.03402	0.0209748	Schizophrenia
Premature labour	progesterone	0.5	-2.03251	0.0210508	Schizophrenia
Contraception	progesterone	0.5	-2.03251	0.0210508	Schizophrenia
Anaesthesia	bupivacaine	1	-2.01341	0.0220355	Schizophrenia
Rheumatoid arthritis	sarilumab	0.857143	-2.01199	0.0221106	Schizophrenia
Benign prostatic hyperplasia	tamsulosin	0.666667	-1.99325	0.0231168	Schizophrenia
Inflammatory skin condition	nicotinamide	0.75	-1.99077	0.023253	Schizophrenia
Sinus rhythm disorder	dofetilide	0.5	-1.98319	0.0236734	Schizophrenia
Fragile X syndrome	baclofen	0.5	-1.9748	0.0241457	Schizophrenia
Multiple sclerosis	baclofen	0.5	-1.9748	0.0241457	Schizophrenia
Ocular hypertension	brimonidine	0.666667	-1.9701	0.0244136	Schizophrenia
Glaucoma/ocular hypertension	brimonidine	0.666667	-1.9701	0.0244136	Schizophrenia
Convulsion	lacosamide	1	-1.95117	0.0255186	Schizophrenia
Epilepsy	lacosamide	1	-1.95117	0.0255186	Schizophrenia
Diabetic neuropathy	lacosamide	1	-1.95117	0.0255186	Schizophrenia
Hypertension	reserpine	0.5	-1.95043	0.0255623	Schizophrenia
Diarrhea	diphenoxylate	0.5	-1.94809	0.0257022	Schizophrenia
Lymphatic filariasis	diethylcarbamazine	0.5	-1.93832	0.0262923	Schizophrenia
Allergic conjunctivitis	ketotifen	0.5	-1.93468	0.0265149	Schizophrenia
Hypertension	captopril	0.8	-1.9344	0.0265321	Schizophrenia
Prostate cancer	estramustine	0.25	-1.93103	0.0267398	Schizophrenia
Thyroid cancer	cabozantinib	0.333333	-1.92382	0.0271887	Schizophrenia
Ovarian cancer	cabozantinib	0.333333	-1.92382	0.0271887	Schizophrenia
Heart failure	dobutamine	0.666667	-1.92141	0.0273402	Schizophrenia
Orthostatic hypotension	midodrine	0.666667	-1.91949	0.0274613	Schizophrenia
Osteoarthritis	rofecoxib	0.5	-1.91378	0.0278243	Schizophrenia
Hypertension	methoxamine	0.666667	-1.91132	0.027982	Schizophrenia
Ophthalmic graves disease	phenylephrine	0.666667	-1.91132	0.027982	Schizophrenia
Tachyarrhythmias	propafenone	0.75	-1.90526	0.0283734	Schizophrenia
Ovarian cancer	topotecan	1	-1.90371	0.028474	Schizophrenia
Blastic plasmacytoid dendritic cell neoplasm	tagraxofusp	0.5	-1.89497	0.0290481	Schizophrenia
Acute myeloid leukaemia	tagraxofusp	0.5	-1.89497	0.0290481	Schizophrenia
Bacterial infection	gentamicin	0.5	-1.89211	0.0292379	Schizophrenia
High cholesterol level	fenofibrate	0.666667	-1.88766	0.0295358	Schizophrenia
Painful bladder syndrome	pentosan polysulfate	0.666667	-1.88607	0.029643	Schizophrenia
Interstitial cystitis	pentosan polysulfate	0.666667	-1.88607	0.029643	Schizophrenia
Sinus rhythm disorder	sotalol	0.666667	-1.87502	0.0303952	Schizophrenia
Haemophilia A	turoctocog alfa	0.666667	-1.87422	0.0304502	Schizophrenia
Dysmenorrhea	butylscopolamine	0.5	-1.8735	0.0304997	Schizophrenia
Acne vulgaris	isotretinoin	0.5	-1.8735	0.0304997	Schizophrenia
Nausea	cyclizine	0.5	-1.86107	0.0313669	Schizophrenia
Tachyarrhythmias	flecainide	0.75	-1.85587	0.0317362	Schizophrenia
Atrial fibrillation	flecainide	0.75	-1.85587	0.0317362	Schizophrenia
Pain	oxymorphone	0.5	-1.85479	0.0318132	Schizophrenia
Colorectal cancer	irinotecan	1	-1.84764	0.032327	Schizophrenia
Metastatic colorectal cancer	nimesulide	0.5	-1.84334	0.0326397	Schizophrenia
Non-small-cell lung cancer	nimesulide	0.5	-1.84334	0.0326397	Schizophrenia
Non-hodgkin lymphoma	nimesulide	0.5	-1.84334	0.0326397	Schizophrenia
Pain	dextropropoxyphene	0.75	-1.83797	0.0330332	Schizophrenia
Fungal infection	ketoconazole	0.6	-1.83352	0.0333625	Schizophrenia
Hypertension	penbutolol	0.75	-1.83208	0.0334695	Schizophrenia
Chronic myelomonocytic leukaemia	midostaurin	0.5	-1.82707	0.0338443	Schizophrenia
Systemic mastocytosis	midostaurin	0.5	-1.82707	0.0338443	Schizophrenia
Colorectal cancer	midostaurin	0.5	-1.82707	0.0338443	Schizophrenia
Acute myeloid leukaemia	midostaurin	0.5	-1.82707	0.0338443	Schizophrenia
Congenital alopecia	calcitriol	0.5	-1.82268	0.034176	Schizophrenia
Hypertension	labetalol	0.8	-1.81219	0.0349782	Schizophrenia
Short bowel syndrome	l-glutamine	0.666667	-1.79257	0.0365211	Schizophrenia
Malaria	primaquine	0.5	-1.77674	0.0378058	Schizophrenia
Hypertension	perindopril	0.5	-1.76116	0.039106	Schizophrenia
Anemia	cyanocobalamin	1.16667	-1.76099	0.0391201	Schizophrenia
Malnutrition	pyridoxal phosphate	1.26531	-1.75121	0.0399545	Schizophrenia
Acute lymphoblastic leukaemia	amsacrine	0.75	-1.7358	0.0412992	Schizophrenia
Solid tumour/cancer	mifamurtide	0.5	-1.73227	0.0416124	Schizophrenia
Medical abortion	misoprostol	1	-1.7312	0.0417079	Schizophrenia
Dizziness	meclizine	0.5	-1.72938	0.0418702	Schizophrenia
Bacterial infection	tetracycline	0.5	-1.72337	0.0424109	Schizophrenia
Alcohol dependence	moxonidine	0.5	-1.70623	0.0439827	Schizophrenia
Atrial fibrillation	vernakalant	0.75	-1.68219	0.0462659	Schizophrenia
Neuroendocrine cancer	lutetium lu 177 dotatate	1	-1.68084	0.0463972	Schizophrenia
Hypertension	isradipine	1.14286	-1.68065	0.0464158	Schizophrenia
Gastrointestinal cancer	sunitinib	0.75	-1.67182	0.0472803	Schizophrenia
Malaria	mefloquine	1	-1.65831	0.0486272	Schizophrenia
Osteoarthritis	valdecoxib	1	-1.6535	0.0491141	Schizophrenia
Epilepsy	zonisamide	1.44	-1.64682	0.0497971	Schizophrenia

## Sheet: mode
TTD_association	drug	proximity	zscore	pval	disease
Parkinson disease	nadh	2.28358	-2.84634	0.00221124	Malignant neoplasm of breast
Kinetoplastids	vitamin a	2.35294	-2.40402	0.00810801	Malignant neoplasm of breast
Night blindness	vitamin a	2.35294	-2.40402	0.00810801	Malignant neoplasm of breast
Malnutrition	succinic acid	2.2	-1.99746	0.0228874	Malignant neoplasm of breast
Diabetic complication	miglitol	2	-1.86071	0.0313923	Malignant neoplasm of breast
Hairy cell leukaemia	cladribine	2	-1.79996	0.0359332	Malignant neoplasm of breast
Atopic dermatitis	crisaborole	2	-1.77816	0.0376888	Malignant neoplasm of breast
Solid tumour/cancer	nitric oxide	2	-1.7695	0.0384055	Malignant neoplasm of breast
Respiratory failure	nitric oxide	2	-1.7695	0.0384055	Malignant neoplasm of breast
Cerebrovascular ischaemia	ademetionine	2.125	-1.76506	0.0387767	Malignant neoplasm of breast
Depression	isocarboxazid	2	-1.75491	0.0396374	Malignant neoplasm of breast
Solid tumour/cancer	vinblastine	2	-1.75085	0.0399855	Malignant neoplasm of breast
Skin imperfections	selegiline	2	-1.73057	0.0417646	Malignant neoplasm of breast
Major depressive disorder	selegiline	2	-1.73057	0.0417646	Malignant neoplasm of breast
Hodgkin lymphoma	procarbazine	2	-1.70702	0.0439095	Malignant neoplasm of breast
Orthostatic hypotension	caffeine	2.34375	-1.65373	0.0490914	Malignant neoplasm of breast
Parkinson disease	nadh	2.29104	-2.93233	0.00168213	Liver Cirrhosis, Experimental
Kinetoplastids	vitamin a	2.35294	-2.63689	0.00418344	Liver Cirrhosis, Experimental
Night blindness	vitamin a	2.35294	-2.63689	0.00418344	Liver Cirrhosis, Experimental
Diabetic complication	miglitol	2	-2.08927	0.0183416	Liver Cirrhosis, Experimental
Orthostatic hypotension	caffeine	2.34375	-2.0127	0.0220732	Liver Cirrhosis, Experimental
Depression	isocarboxazid	2	-1.99517	0.0230121	Liver Cirrhosis, Experimental
Cerebrovascular ischaemia	ademetionine	2.125	-1.94784	0.0257171	Liver Cirrhosis, Experimental
Skin imperfections	moclobemide	2	-1.93172	0.0266971	Liver Cirrhosis, Experimental
Depression	moclobemide	2	-1.93172	0.0266971	Liver Cirrhosis, Experimental
Solid tumour/cancer	nitric oxide	2	-1.86887	0.0308205	Liver Cirrhosis, Experimental
Respiratory failure	nitric oxide	2	-1.86887	0.0308205	Liver Cirrhosis, Experimental
Hodgkin lymphoma	procarbazine	2	-1.7975	0.0361279	Liver Cirrhosis, Experimental
Hairy cell leukaemia	cladribine	2	-1.77181	0.0382128	Liver Cirrhosis, Experimental
Skin imperfections	pargyline	2	-1.75139	0.0399391	Liver Cirrhosis, Experimental
Muscular dystrophy	pargyline	2	-1.75139	0.0399391	Liver Cirrhosis, Experimental
Hypertension	pargyline	2	-1.75139	0.0399391	Liver Cirrhosis, Experimental
Atopic dermatitis	crisaborole	2	-1.74767	0.0402608	Liver Cirrhosis, Experimental
Type-2 diabetes	roflumilast	2	-1.66643	0.0478137	Liver Cirrhosis, Experimental
Asthma	roflumilast	2	-1.66643	0.0478137	Liver Cirrhosis, Experimental
Human immunodeficiency virus infection	glutathione	2.36842	-1.66188	0.0482689	Liver Cirrhosis, Experimental
Malnutrition	succinic acid	2.2	-1.65865	0.0485931	Liver Cirrhosis, Experimental
Parkinson disease	nadh	2.28358	-3.21206	0.000658924	Prostatic Neoplasms
Kinetoplastids	vitamin a	2.35294	-2.41914	0.0077786	Prostatic Neoplasms
Night blindness	vitamin a	2.35294	-2.41914	0.0077786	Prostatic Neoplasms
Cerebrovascular ischaemia	ademetionine	2.125	-2.05251	0.0200601	Prostatic Neoplasms
Type-2 diabetes	roflumilast	2	-2.01056	0.022186	Prostatic Neoplasms
Asthma	roflumilast	2	-2.01056	0.022186	Prostatic Neoplasms
Malnutrition	succinic acid	2.2	-1.99831	0.0228415	Prostatic Neoplasms
Orthostatic hypotension	caffeine	2.34375	-1.87669	0.0302802	Prostatic Neoplasms
Solid tumour/cancer	nitric oxide	2	-1.86388	0.031169	Prostatic Neoplasms
Respiratory failure	nitric oxide	2	-1.86388	0.031169	Prostatic Neoplasms
Hairy cell leukaemia	cladribine	2	-1.85468	0.0318208	Prostatic Neoplasms
Depression	isocarboxazid	2	-1.81902	0.0344544	Prostatic Neoplasms
Skin imperfections	pargyline	2	-1.77638	0.0378352	Prostatic Neoplasms
Muscular dystrophy	pargyline	2	-1.77638	0.0378352	Prostatic Neoplasms
Hypertension	pargyline	2	-1.77638	0.0378352	Prostatic Neoplasms
Congestive heart failure	triamterene	2	-1.74097	0.0408441	Prostatic Neoplasms
Hypertension	triamterene	2	-1.74097	0.0408441	Prostatic Neoplasms
Edema	triamterene	2	-1.74097	0.0408441	Prostatic Neoplasms
Atopic dermatitis	crisaborole	2	-1.73789	0.0411147	Prostatic Neoplasms
Diabetic complication	miglitol	2	-1.71968	0.0427457	Prostatic Neoplasms
Hodgkin lymphoma	procarbazine	2	-1.6697	0.047489	Prostatic Neoplasms
Congestive heart failure	nesiritide	2	-1.65614	0.0488471	Prostatic Neoplasms
Parkinson disease	nadh	2.29104	-2.9511	0.00158324	Schizophrenia
Kinetoplastids	vitamin a	2.35294	-2.21831	0.013267	Schizophrenia
Night blindness	vitamin a	2.35294	-2.21831	0.013267	Schizophrenia
Diabetic complication	miglitol	2	-2.21825	0.013269	Schizophrenia
Cerebrovascular ischaemia	ademetionine	2.125	-2.11133	0.0173719	Schizophrenia
Hairy cell leukaemia	cladribine	2	-1.95522	0.0252783	Schizophrenia
Type-2 diabetes	roflumilast	2	-1.95265	0.0254303	Schizophrenia
Asthma	roflumilast	2	-1.95265	0.0254303	Schizophrenia
Depression	isocarboxazid	2	-1.80702	0.0353795	Schizophrenia
Solid tumour/cancer	vinblastine	2	-1.77	0.0383633	Schizophrenia
Human immunodeficiency virus infection	glutathione	2.36842	-1.76832	0.0385033	Schizophrenia
Solid tumour/cancer	nitric oxide	2	-1.76265	0.0389795	Schizophrenia
Respiratory failure	nitric oxide	2	-1.76265	0.0389795	Schizophrenia
Malnutrition	succinic acid	2.2	-1.74675	0.0403405	Schizophrenia
Prostate cancer	tranylcypromine	2	-1.7313	0.0416994	Schizophrenia
Major depressive disorder	tranylcypromine	2	-1.7313	0.0416994	Schizophrenia
Orthostatic hypotension	caffeine	2.34375	-1.72094	0.0426312	Schizophrenia
Congestive heart failure	triamterene	2	-1.71523	0.0431515	Schizophrenia
Hypertension	triamterene	2	-1.71523	0.0431515	Schizophrenia
Edema	triamterene	2	-1.71523	0.0431515	Schizophrenia
Hodgkin lymphoma	procarbazine	2	-1.68397	0.0460935	Schizophrenia
Rectal adenocarcinoma	raltitrexed	2	-1.65706	0.0487536	Schizophrenia
