# Supplementary material for: A Comparison of Network-Based Methods for Drug Repurposing along with an Application to Human Complex Diseases
Source: Int J Mol Sci. 2022 Mar 28;23(7):3703. doi: 10.3390/ijms23073703 (PMC8999012; doi:10.3390/ijms23073703)
Supplement: Supplementary file 1 [file ijms-23-03703-s001.zip › supplementary/SupplementaryTable S4.xlsx]

## Sheet: MCF7_breast
drug	mean	median	min	mode	GSEAscore		Mean	Median	Minimum	Mode
aceclofenac	0	0	1	0	0		4	3	48	3
acemetacin	0	0	1	0	0		24	20	218	16
acetaminophen	0	0	1	0	0		0.166667	0.15	0.220183	0.1875
acetylcysteine	0	0	1	0	0
acetylsalicylic acid	0	0	1	0	0
acitretin	0	0	1	0	0
adapalene	0	0	1	0	1
ademetionine	1	1	0	1	0
adenosine phosphate	0	1	0	1	0
afatinib	0	0	1	0	0
aflibercept	0	0	1	0	0
alefacept	0	0	1	0	0
alfacalcidol	0	0	1	0	1
alfuzosin	0	0	1	0	0
alitretinoin	0	0	1	0	0
ambrisentan	0	0	1	0	0
aminoglutethimide	0	0	1	0	0
aminosalicylic acid	0	0	1	0	0
ampicillin	0	0	1	0	0
amrinone	0	0	0	1	0
antipyrine	0	0	1	0	0
antrafenine	0	0	1	0	0
apraclonidine	0	0	1	0	0
arsenic trioxide	0	0	1	0	0
arzoxifene	1	0	0	0	0
ascorbic acid	1	1	0	1	0
astemizole	0	0	1	0	0
auranofin	0	0	1	0	1
avatrombopag	0	0	1	0	0
axitinib	0	0	1	0	0
balsalazide	0	0	1	0	0
bazedoxifene	1	0	0	0	0
bendazac	0	0	1	0	0
benzatropine	0	0	1	0	1
benzphetamine	0	0	1	0	0
bexarotene	0	0	1	0	1
binimetinib	0	0	1	0	0
biotin	1	1	0	1	1
bosentan	0	0	1	0	0
brigatinib	0	0	1	0	0
bromfenac	0	0	1	0	0
bufexamac	0	0	1	0	0
buserelin	0	0	1	0	0
butobarbital	0	0	1	0	0
caffeine	0	1	0	1	0
calcitriol	0	0	1	0	1
cannabidiol	0	0	1	0	0
captopril	0	0	1	0	0
carprofen	0	0	1	0	0
celecoxib	0	0	1	0	1
choline	0	0	1	0	0
choline magnesium trisalicylate	0	0	1	0	0
choline salicylate	0	0	1	0	0
choriogonadotropin alfa	0	0	1	0	0
citrulline	0	0	1	0	0
cladribine	1	1	0	1	1
conjugated estrogens	1	0	0	0	0
copanlisib	0	0	1	0	0
copper	0	0	1	0	0
crisaborole	1	1	0	1	0
curcumin	0	0	1	0	1
cyanocobalamin	0	0	1	0	1
dactinomycin	0	0	1	0	1
dapiprazole	0	0	1	0	0
darolutamide	0	0	1	0	0
daunorubicin	0	0	1	0	1
demecarium	0	0	1	0	1
desogestrel	0	0	1	0	0
dexibuprofen	0	0	1	0	0
dexketoprofen	0	0	1	0	0
dexrazoxane	0	0	1	0	0
diacerein	0	0	1	0	1
diclofenac	0	0	1	0	0
dicoumarol	0	0	1	0	0
dienogest	0	0	1	0	1
diethylcarbamazine	0	0	1	0	0
diethylstilbestrol	0	0	1	0	0
diflunisal	0	0	1	0	0
diphenylpyraline	0	0	1	0	0
dipivefrin	0	0	1	0	0
dipyrithione	0	0	1	0	0
doconexent	0	0	1	0	0
donepezil	0	0	1	0	0
doxazosin	0	0	1	0	0
doxorubicin	0	0	1	0	1
dronabinol	0	0	1	0	0
droperidol	0	0	1	0	0
edrophonium	0	0	1	0	0
encorafenib	0	0	1	0	0
enzacamene	0	0	1	0	0
epinastine	0	0	1	0	0
epinephrine	0	0	1	0	0
epirubicin	0	0	1	0	1
epoprostenol	0	0	1	0	0
erdafitinib	0	0	1	0	0
escitalopram	0	0	1	0	0
estrone	0	0	1	0	0
estrone sulfate	1	0	0	0	0
etacrynic acid	0	0	1	0	0
etanercept	0	0	1	0	0
ethynodiol diacetate	0	0	1	0	0
etodolac	0	0	1	0	1
etonogestrel	0	0	1	0	0
etoposide	0	0	1	0	1
fenoprofen	0	0	1	0	1
flavin adenine dinucleotide	1	1	1	1	0
flavone	1	1	1	1	0
flufenamic acid	0	0	1	0	0
flupentixol	0	0	1	0	0
flurbiprofen	0	0	1	0	1
flutamide	0	0	1	0	1
fluticasone	0	0	1	0	0
fluticasone propionate	0	0	1	0	0
foreskin fibroblast (neonatal)	0	0	1	0	0
foreskin keratinocyte (neonatal)	0	0	1	0	0
fostamatinib	0	0	1	0	0
gemfibrozil	0	0	1	0	0
gemtuzumab ozogamicin	0	0	1	0	0
gentamicin	0	0	1	0	0
ginseng	0	0	1	0	0
glucosamine	0	0	1	0	0
glutathione	1	1	0	0	0
glycol salicylate	0	0	1	0	0
glycyrrhizic acid	0	0	1	0	0
heparin	0	0	1	0	0
homosalate	0	0	1	0	0
ibalizumab	0	0	1	0	0
ibuprofen	0	0	1	0	0
indigotindisulfonic acid	0	0	1	0	0
indomethacin	0	0	1	0	0
ingenol mebutate	1	0	0	0	0
insulin aspart	0	0	1	0	0
insulin degludec	0	0	1	0	0
insulin detemir	0	0	1	0	0
insulin glargine	0	0	1	0	0
insulin glulisine	0	0	1	0	0
insulin lispro	0	0	1	0	0
irinotecan	0	0	1	0	1
isocarboxazid	0	1	0	1	0
isoflurophate	0	0	1	0	0
isopropyl alcohol	0	0	1	0	0
isotretinoin	0	0	1	0	0
ketoconazole	0	0	1	0	1
ketoprofen	0	0	1	0	1
ketorolac	0	0	1	0	0
l-lysine	0	1	0	1	0
lasofoxifene	0	0	1	0	0
lenalidomide	0	0	1	0	1
lenvatinib	0	0	1	0	0
lesinurad	0	0	1	0	0
levamlodipine	0	0	1	0	0
levocarnitine	0	0	1	0	0
lornoxicam	0	0	1	0	0
loxoprofen	0	0	1	0	0
lumiracoxib	0	0	1	0	0
macitentan	0	0	1	0	0
medroxyprogesterone acetate	0	0	1	0	0
mefenamic acid	0	0	1	0	0
meloxicam	0	0	1	0	0
menotropins	0	0	1	0	0
menthyl salicylate	0	0	1	0	0
mesalazine	0	0	1	0	0
methotrexate	0	0	1	0	1
methoxamine	0	0	1	0	0
methylene blue	0	0	1	0	0
methylphenobarbital	0	0	1	0	0
methyltestosterone	1	0	0	0	0
mexiletine	0	0	1	0	0
midodrine	0	0	1	0	0
miglitol	1	1	0	1	0
minaprine	0	0	1	0	0
minocycline	0	0	1	0	0
minoxidil	0	0	1	0	0
moclobemide	0	1	0	0	0
modafinil	0	0	1	0	0
nabilone	0	0	1	0	0
nabumetone	0	0	1	0	0
nadh	1	1	1	1	0
naphazoline	0	0	1	0	0
naproxen	0	0	1	0	0
nepafenac	0	0	1	0	0
nesiritide	1	1	0	0	0
nialamide	0	1	1	1	0
nilotinib	0	0	1	0	0
nintedanib	0	0	1	0	1
nitric oxide	1	1	1	1	0
norethisterone	1	0	0	0	0
norgestimate	0	0	1	0	1
norgestrel	0	0	1	0	1
octocrylene	1	0	0	0	0
omeprazole	0	0	1	0	1
ornithine	1	1	0	1	0
oxaprozin	0	0	1	0	1
oxybenzone	1	0	1	0	1
papaverine	0	1	0	0	1
pargyline	1	1	1	0	1
pazopanib	0	0	1	0	0
pemetrexed	0	0	1	0	1
pentazocine	0	1	0	0	0
pentosan polysulfate	0	0	1	0	0
pexidartinib	0	0	1	0	0
phentolamine	0	0	1	0	0
phenyl salicylate	0	0	1	0	0
phenylbutazone	0	0	1	0	0
phenylephrine	0	0	1	0	1
piroxicam	0	0	1	0	1
podofilox	0	0	1	0	0
pomalidomide	0	0	1	0	0
ponatinib	0	0	1	0	0
pralatrexate	0	0	1	0	0
pralidoxime	0	0	1	0	0
prazosin	0	0	1	0	1
primaquine	0	0	1	0	0
procarbazine	0	0	0	1	0
pyridostigmine	0	0	1	0	0
pyrimethamine	0	0	1	0	1
regorafenib	0	0	1	0	0
resveratrol	0	0	1	0	1
rivastigmine	0	0	1	0	0
rofecoxib	0	0	1	0	1
roflumilast	1	1	0	0	0
romidepsin	0	0	1	0	1
salicylic acid	0	0	1	0	0
salsalate	0	0	1	0	0
selegiline	1	0	1	1	0
silodosin	0	0	1	0	0
sitaxentan	0	0	1	0	0
sorafenib	0	0	1	0	1
streptozocin	0	0	1	0	0
succinic acid	1	1	0	1	0
sulfasalazine	0	0	1	0	1
sulfinpyrazone	0	0	1	0	0
sunitinib	0	0	1	0	1
suprofen	0	0	1	0	1
tacrine	0	0	1	0	0
tamsulosin	0	0	1	0	0
tazarotene	0	0	1	0	1
tegafur-uracil	0	0	1	0	0
telaprevir	0	0	1	0	0
tenoxicam	0	0	1	0	1
terazosin	0	0	1	0	0
thalidomide	0	0	1	0	0
thiopental	0	0	1	0	0
tiaprofenic acid	0	0	1	0	0
tinzaparin	0	0	1	0	0
tixocortol	1	0	0	0	0
tolfenamic acid	0	0	1	0	0
tolmetin	0	0	1	0	1
topotecan	0	0	1	0	1
tranylcypromine	1	1	1	0	1
trastuzumab	0	0	1	0	0
triamterene	0	0	1	0	1
trifarotene	0	0	1	0	0
triflusal	0	0	1	0	0
trimethoprim	0	0	1	0	0
trolamine salicylate	0	0	1	0	0
ulipristal	1	0	0	0	1
vinblastine	1	1	0	1	1

## Sheet: PC3_prostate
drug	mean	median	min	mode	GSEAscore		Mean	Median	Minimum	Mode
aceclofenac	0	0	1	0	0		1	7	41	4
acemetacin	0	0	1	0	0		9	17	200	17
acetaminophen	0	0	1	0	0		0.111111	0.411765	0.205	0.235294
acetylsalicylic acid	0	0	1	0	0
adapalene	0	0	1	0	1
ademetionine	1	1	1	1	0
adenosine phosphate	0	1	0	1	0
aflibercept	0	0	1	0	0
alfacalcidol	0	0	1	0	1
alteplase	0	0	1	0	0
amcinonide	0	0	1	0	0
aminoglutethimide	0	0	1	0	1
aminosalicylic acid	0	0	1	0	0
amsacrine	0	0	1	0	1
amylocaine	0	0	1	0	0
anistreplase	0	0	1	0	0
antipyrine	0	0	1	0	0
antithymocyte immunoglobulin (rabbit)	0	0	1	0	0
antrafenine	0	0	1	0	0
arsenic trioxide	0	0	1	0	0
ascorbic acid	0	1	0	1	0
balsalazide	0	0	1	0	0
baricitinib	0	0	1	0	0
bendazac	0	0	1	0	0
bexarotene	0	0	1	0	1
bezafibrate	0	0	1	0	1
binimetinib	0	0	1	0	0
biotin	0	1	0	1	1
bromfenac	0	0	1	0	0
budesonide	0	0	1	0	0
bufexamac	0	0	1	0	0
caffeine	0	1	0	1	0
calcitriol	0	0	1	0	1
captopril	0	0	1	0	0
carisoprodol	0	0	1	0	1
carprofen	0	0	1	0	0
cefazolin	0	0	1	0	1
choline magnesium trisalicylate	0	0	1	0	0
ciprofloxacin	0	0	1	0	0
cladribine	0	1	0	1	1
clomifene	0	0	1	0	1
coagulation factor viia recombinant human	0	0	1	0	0
copanlisib	0	0	1	0	0
copper	0	0	1	0	0
corticotropin	0	0	1	0	0
crisaborole	1	1	0	1	0
curcumin	0	0	1	0	0
cyclizine	0	0	1	0	0
cyproterone acetate	0	0	1	0	0
dabrafenib	0	0	1	0	0
dactinomycin	0	0	1	0	1
dalteparin	0	0	1	0	0
daunorubicin	0	0	1	0	1
demecarium	0	0	1	0	0
dexamethasone	0	0	1	0	0
dexibuprofen	0	0	1	0	0
dexketoprofen	0	0	1	0	1
dexrazoxane	0	0	1	0	0
diacerein	0	0	1	0	1
diclofenac	0	0	1	0	1
dienestrol	0	0	1	0	0
diethylstilbestrol	0	0	1	0	0
diflunisal	0	0	1	0	0
difluocortolone	0	0	1	0	0
dimethyl fumarate	0	0	1	0	0
dipyrithione	0	0	1	0	0
doconexent	0	0	1	0	1
doxorubicin	0	0	1	0	1
drotrecogin alfa	0	0	1	0	0
duvelisib	0	0	1	0	0
edrophonium	0	0	1	0	1
encorafenib	0	0	1	0	0
epirubicin	0	0	1	0	1
estazolam	0	0	1	0	0
estriol	0	0	1	0	0
estrone	0	0	1	0	1
eszopiclone	0	0	1	0	0
ethinylestradiol	0	0	1	0	0
etodolac	0	0	1	0	0
etoposide	0	0	1	0	1
fedratinib	0	0	1	0	0
fenofibrate	0	0	1	0	0
fenoprofen	0	0	1	0	0
flavin adenine dinucleotide	1	1	0	1	0
flavone	0	0	1	1	0
flufenamic acid	0	0	1	0	0
fluocinolone acetonide	0	0	1	0	0
flurbiprofen	0	0	1	0	0
flutamide	0	0	1	0	1
foreskin fibroblast (neonatal)	0	0	1	0	0
foreskin keratinocyte (neonatal)	0	0	1	0	0
fostamatinib	0	0	1	0	0
fremanezumab	0	0	1	0	0
galcanezumab	0	0	1	0	0
gallium nitrate	0	0	1	0	0
gemfibrozil	0	0	1	0	0
gentamicin	0	0	1	0	0
ginseng	0	0	1	0	0
glucosamine	0	0	1	0	0
glutathione	0	1	1	0	0
glycol salicylate	0	0	1	0	0
heparin	0	0	1	0	0
hydrocortisone	0	0	1	0	1
ibuprofen	0	0	1	0	0
icosapent	0	0	1	0	0
indomethacin	0	0	1	0	0
insulin pork	0	0	1	0	0
isocarboxazid	0	1	0	1	0
isoflurophate	0	0	1	0	0
isoniazid	0	0	1	0	0
isoprenaline	0	0	1	0	0
isopropyl alcohol	0	0	1	0	0
ketoconazole	0	0	1	0	1
ketoprofen	0	0	1	0	0
ketorolac	0	0	1	0	0
leflunomide	0	0	1	0	1
lesinurad	0	0	1	0	0
levocarnitine	0	0	1	0	0
levonorgestrel	0	0	1	0	0
levothyroxine	0	0	1	0	0
lipoic acid	1	1	0	1	0
lisinopril	0	0	1	0	0
lormetazepam	0	0	1	0	0
lornoxicam	0	0	1	0	0
loxoprofen	0	0	1	0	0
lumiracoxib	0	0	1	0	0
mecasermin	0	0	1	0	0
medroxyprogesterone acetate	0	0	1	0	0
mefenamic acid	0	0	1	0	0
meloxicam	0	0	1	0	0
menadione	0	0	1	0	1
menthyl salicylate	0	0	1	0	0
mesalazine	0	0	1	0	1
methotrexate	0	0	1	0	1
methylprednisolone	0	0	1	0	0
methyltestosterone	1	0	0	0	0
mexiletine	0	0	1	0	1
midazolam	0	0	1	0	0
mifamurtide	0	0	1	0	0
mifepristone	0	0	1	0	1
miglitol	0	1	0	1	1
minocycline	0	0	1	0	0
mitotane	0	0	1	0	0
moclobemide	0	1	0	0	1
n-acetylglucosamine	0	0	1	0	0
nabumetone	0	0	1	0	0
nadh	1	1	1	1	0
naproxen	0	0	1	0	0
nepafenac	0	0	1	0	0
nesiritide	0	0	1	1	0
nialamide	0	1	1	1	0
nicotinamide	0	0	1	0	0
nitrazepam	0	0	1	0	0
nitric oxide	1	1	0	1	0
norethynodrel	0	0	1	0	0
omeprazole	0	0	1	0	0
ornithine	1	1	1	1	0
oxaprozin	0	0	1	0	0
palifermin	0	0	1	0	0
papaverine	1	1	0	0	1
pargyline	0	0	0	1	0
pentosan polysulfate	0	0	1	0	0
perindopril	0	0	1	0	0
phenolphthalein	0	0	1	0	0
phenyl salicylate	0	0	1	0	0
phenylbutazone	0	0	1	0	0
phenytoin	0	0	1	0	1
phylloquinone	0	0	1	0	0
piroxicam	0	0	1	0	0
podofilox	0	0	1	0	0
pralatrexate	0	0	1	0	1
pralidoxime	0	0	1	0	0
prasterone	0	0	1	0	0
pregnenolone	0	0	1	0	0
procainamide	0	0	1	0	1
procarbazine	0	0	0	1	0
progesterone	0	0	1	0	1
propofol	0	0	1	0	0
pyridostigmine	0	0	1	0	0
raltitrexed	0	0	1	0	1
ramipril	0	0	1	0	1
ranitidine	0	0	1	0	1
resveratrol	0	0	1	0	0
reteplase	0	0	1	0	0
riboflavin	0	1	1	0	0
rivastigmine	0	0	1	0	0
rizatriptan	0	0	1	0	0
rofecoxib	0	0	1	0	0
roflumilast	1	0	0	1	0
rosiglitazone	0	0	1	0	0
rutin	0	0	1	0	0
ruxolitinib	0	0	1	0	0
salicylic acid	0	0	1	0	0
salsalate	0	0	1	0	0
segesterone acetate	0	0	1	0	0
silver	0	0	1	0	0
sirolimus	0	0	1	0	1
somatotropin	0	0	1	0	0
somatrem	0	0	1	0	0
stearic acid	0	0	1	0	0
stiripentol	0	0	1	0	0
succinic acid	0	1	0	1	0
sucralfate	0	0	1	0	0
sulfasalazine	0	0	1	0	0
suprofen	0	0	1	0	0
tenecteplase	0	0	1	0	0
tenoxicam	0	0	1	0	0
thiopental	0	0	1	0	0
tiaprofenic acid	0	0	1	0	0
tinzaparin	0	0	1	0	0
tirofiban	0	0	1	0	0
tixocortol	1	0	0	0	0
tofacitinib	0	0	1	0	0
tolfenamic acid	0	0	1	0	0
tolmetin	0	0	1	0	0
toremifene	0	0	1	0	1
triamterene	0	1	0	1	1
trilostane	0	0	1	0	0
trimethoprim	0	0	1	0	1
troglitazone	0	0	1	0	0
trolamine salicylate	0	0	1	0	0
ulipristal	1	0	0	0	0
urokinase	0	0	1	0	0
vinblastine	0	1	0	0	1
vitamin a	0	1	0	1	0
vitamin d	0	0	1	0	0
zinc	0	0	1	0	0
zinc acetate	0	0	1	0	0
zinc chloride	0	0	1	0	0
zolpidem	0	0	1	0	0
zopiclone	0	0	1	0	1
